# Supplementary material for: Bis[2-(8-quinolylimino­meth­yl)phenolato-κ3 N,N′,O]iron(III) azide
Source: Acta Crystallogr Sect E Struct Rep Online. 2010 Jan 27;66(Pt 2):m204. doi: 10.1107/S1600536810002783 (PMC2979845; doi:10.1107/S1600536810002783)
Supplement: Supplementary file 1 [file e-66-0m204-sup1.cif]

##############################################################################
###                                                                        ###
###        Electronic paper (Acta Crystallographica Section E)             ###
###                                                                        ###
##############################################################################
#                                                                            #
# This CIF contains the data in a paper accepted for publication in Acta     #
# Crystallographica Section E. It conforms to the requirements of Notes      #
# for Authors for Section E, and has been peer reviewed under the auspices   #
# of the IUCr Commission on Journals.                                        #
#                                                                            #
# Full details of the Crystallographic Information File format               #
# are given in the paper "The Crystallographic Information File (CIF):       #
# a New Standard Archive File for Crystallography" by S. R. Hall, F. H.      #
# Allen and I. D. Brown [Acta Cryst. (1991), A47, 655-685].                  #
#                                                                            #
# The current version of the core CIF dictionary is obtainable from          #
# ftp://ftp.iucr.org/pub/cif_core.dic. The current version number is 2.4.    #
#                                                                            #
# Software is freely available for graphical display of the structure(s) in  #
# this CIF.  For information consult the CIF home page http://www.iucr.org/  #
# cif/home.html                                                              #
#                                                                            #
# This file may be used for bona fide research purposes within the           #
# scientific community so long as proper attribution is given to the journal # 
# article from which it was obtained.                                        #
#                                                                            #
##############################################################################
                                             
data_I
_audit_creation_method     SHELXL-97
_chemical_name_systematic
;
Bis[2-(8-quinolyliminomethyl)phenolato-
\k^3^<i>N</i>,<i>N</i>',<i>O</i>]iron(III) azide
;
_chemical_name_common     ?
_chemical_formula_moiety     'C32 H22 Fe N4 O2 +, N3 -'
_chemical_formula_sum     'C32 H22 Fe N7 O2'
_chemical_formula_iupac     '[Fe (C16 H11 N2 O)2] N3'
_chemical_formula_weight     592.42
_chemical_melting_point     ?
_symmetry_cell_setting     Monoclinic
_symmetry_space_group_name_H-M     'P 2/n'
_symmetry_space_group_name_Hall     '-P 2yac'
loop_
    _symmetry_equiv_pos_as_xyz
    'x, y, z'
    '-x+1/2, y, -z+1/2'
    '-x, -y, -z'
    'x-1/2, -y, z-1/2'
_cell_length_a     11.3717(8)
_cell_length_b     10.1190(8)
_cell_length_c     11.7734(6)
_cell_angle_alpha     90.00
_cell_angle_beta     109.3542(15)
_cell_angle_gamma     90.00
_cell_volume     1278.21(15)
_cell_formula_units_Z     2
_cell_measurement_reflns_used     11530
_cell_measurement_theta_min     1.84
_cell_measurement_theta_max     27.48
_cell_measurement_temperature     200(2)
_exptl_crystal_description     block
_exptl_crystal_colour     black
_exptl_crystal_size_max     0.50
_exptl_crystal_size_mid     0.20
_exptl_crystal_size_min     0.20
_exptl_crystal_density_diffrn     1.539
_exptl_crystal_density_meas     ?
_exptl_crystal_density_method     'not measured'
_exptl_crystal_F_000     610
_exptl_absorpt_coefficient_mu     0.637
_exptl_absorpt_correction_type     multi-scan
_exptl_absorpt_process_details     '(ABSCOR; Higashi, 1995)'
_exptl_absorpt_correction_T_min     0.7411
_exptl_absorpt_correction_T_max     0.8831
_diffrn_ambient_temperature     200(2)
_diffrn_radiation_type     MoK\a
_diffrn_radiation_wavelength     0.71069
_diffrn_radiation_source     'rotation anode'
_diffrn_radiation_monochromator     graphite
_diffrn_measurement_device_type     'Rigaku R-AXIS RAPID'
_diffrn_measurement_method     \w
_diffrn_detector_area_resol_mean     ?
_diffrn_reflns_number     11530
_diffrn_reflns_av_R_equivalents     0.026
_diffrn_reflns_av_sigmaI/netI     0.0230
_diffrn_reflns_theta_min     2.01
_diffrn_reflns_theta_max     27.48
_diffrn_reflns_theta_full     27.48
_diffrn_measured_fraction_theta_max     0.995
_diffrn_measured_fraction_theta_full     0.995
_diffrn_reflns_limit_h_min     0
_diffrn_reflns_limit_h_max     14
_diffrn_reflns_limit_k_min     0
_diffrn_reflns_limit_k_max     13
_diffrn_reflns_limit_l_min     -15
_diffrn_reflns_limit_l_max     14
_diffrn_standards_number     ?
_diffrn_standards_interval_count     ?
_diffrn_standards_interval_time     ?
_diffrn_standards_decay_%     ?
_reflns_number_total     2929
_reflns_number_gt     2556
_reflns_threshold_expression     I>2\s(I)
_refine_ls_structure_factor_coef     Fsqd
_refine_ls_matrix_type     full
_refine_ls_R_factor_all     0.0371
_refine_ls_R_factor_gt     0.0308
_refine_ls_wR_factor_gt     0.0983
_refine_ls_wR_factor_ref     0.1036
_refine_ls_goodness_of_fit_ref     0.857
_refine_ls_restrained_S_all     0.857
_refine_ls_number_reflns     2929
_refine_ls_number_parameters     191
_refine_ls_number_restraints     0
_refine_ls_hydrogen_treatment     constr
_refine_ls_weighting_scheme     calc
_refine_ls_weighting_details
                 'calc w=1/[\s^2^(Fo^2^)+(0.1000P)^2^] where P=(Fo^2^+2Fc^2^)/3'
_atom_sites_solution_hydrogens     geom
_atom_sites_solution_primary     direct
_atom_sites_solution_secondary     difmap
_refine_ls_shift/su_max     0.000
_refine_ls_shift/su_mean     0.000
_refine_diff_density_max     0.342
_refine_diff_density_min     -0.386
_refine_ls_extinction_method     none
_refine_ls_extinction_coef     ?
loop_
    _atom_type_symbol
    _atom_type_description
    _atom_type_scat_dispersion_real
    _atom_type_scat_dispersion_imag
    _atom_type_scat_source
    'C' 'C' 0.0033 0.0016
                         'International Tables Vol C Tables 4.2.6.8 and 6.1.1.4'
    'H' 'H' 0.0000 0.0000
                         'International Tables Vol C Tables 4.2.6.8 and 6.1.1.4'
    'N' 'N' 0.0061 0.0033
                         'International Tables Vol C Tables 4.2.6.8 and 6.1.1.4'
    'O' 'O' 0.0106 0.0060
                         'International Tables Vol C Tables 4.2.6.8 and 6.1.1.4'
    'Fe' 'Fe' 0.3463 0.8444
                         'International Tables Vol C Tables 4.2.6.8 and 6.1.1.4'
_computing_data_collection     'PROCESS-AUTO (Rigaku, 1998)'
_computing_cell_refinement     'PROCESS-AUTO (Rigaku, 1998)'
_computing_data_reduction     'CrystalClear (Rigaku, 2002)'
_computing_structure_solution     'SHELXS97 (Sheldrick, 2008)'
_computing_structure_refinement     'SHELXL97 (Sheldrick, 2008)'
_computing_molecular_graphics     'Yadokari-XG (Wakita, 2000)'
_computing_publication_material     'SHELXL97 (Sheldrick, 2008)'
loop_
    _atom_site_type_symbol
    _atom_site_label
    _atom_site_fract_x
    _atom_site_fract_y
    _atom_site_fract_z
    _atom_site_U_iso_or_equiv
    _atom_site_adp_type
    _atom_site_calc_flag
    _atom_site_refinement_flags
    _atom_site_occupancy
    _atom_site_disorder_assembly
    _atom_site_disorder_group
    Fe Fe1 0.2500 0.12760(3) 0.7500 0.01593(12) Uani d S 1 . .
    O O1 0.13778(10) 0.00441(11) 0.77255(10) 0.0230(2) Uani d . 1 . .
    N N1 0.35553(12) 0.13158(12) 0.91699(11) 0.0181(3) Uani d . 1 . .
    N N2 0.36114(11) 0.27008(12) 0.73375(11) 0.0184(3) Uani d . 1 . .
    N N3 0.2500 0.28128(19) 1.2500 0.0279(4) Uani d S 1 . .
    N N4 0.26580(17) 0.28132(18) 1.15630(15) 0.0433(4) Uani d . 1 . .
    C C1 0.14342(14) -0.05156(14) 0.87550(13) 0.0211(3) Uani d . 1 . .
    C C2 0.04475(17) -0.13609(16) 0.87415(16) 0.0286(4) Uani d . 1 . .
    H H2 -0.0224 -0.1491 0.8012 0.034 Uiso calc R 1 . .
    C C3 0.04411(18) -0.20050(19) 0.97754(16) 0.0352(4) Uani d . 1 . .
    H H3 -0.0236 -0.2569 0.9745 0.042 Uiso calc R 1 . .
    C C4 0.1411(2) -0.1841(2) 1.08613(16) 0.0395(5) Uani d . 1 . .
    H H4 0.1409 -0.2307 1.1561 0.047 Uiso calc R 1 . .
    C C5 0.23689(18) -0.09964(19) 1.09040(15) 0.0321(4) Uani d . 1 . .
    H H5 0.3022 -0.0865 1.1646 0.038 Uiso calc R 1 . .
    C C6 0.24043(15) -0.03176(15) 0.98671(14) 0.0230(3) Uani d . 1 . .
    C C7 0.34174(14) 0.05762(15) 1.00231(13) 0.0218(3) Uani d . 1 . .
    H H7 0.4031 0.0636 1.0799 0.026 Uiso calc R 1 . .
    C C8 0.45447(14) 0.22483(14) 0.94235(13) 0.0207(3) Uani d . 1 . .
    C C9 0.54613(16) 0.24933(17) 1.05052(15) 0.0293(4) Uani d . 1 . .
    H H9 0.5493 0.1992 1.1197 0.035 Uiso calc R 1 . .
    C C10 0.63516(17) 0.3487(2) 1.05877(17) 0.0355(4) Uani d . 1 . .
    H H10 0.6988 0.3639 1.1337 0.043 Uiso calc R 1 . .
    C C11 0.63210(16) 0.42458(18) 0.96008(16) 0.0323(4) Uani d . 1 . .
    H H11 0.6924 0.4920 0.9679 0.039 Uiso calc R 1 . .
    C C12 0.53937(15) 0.40166(16) 0.84810(15) 0.0252(3) Uani d . 1 . .
    C C13 0.52736(15) 0.47520(17) 0.74226(16) 0.0291(4) Uani d . 1 . .
    H H13 0.5829 0.5460 0.7443 0.035 Uiso calc R 1 . .
    C C14 0.43587(15) 0.44350(16) 0.63807(15) 0.0272(3) Uani d . 1 . .
    H H14 0.4270 0.4925 0.5669 0.033 Uiso calc R 1 . .
    C C15 0.35431(14) 0.33827(16) 0.63543(14) 0.0221(3) Uani d . 1 . .
    H H15 0.2926 0.3153 0.5613 0.027 Uiso calc R 1 . .
    C C16 0.45197(13) 0.30040(15) 0.83972(13) 0.0194(3) Uani d . 1 . .
loop_
    _atom_site_aniso_label
    _atom_site_aniso_U_11
    _atom_site_aniso_U_22
    _atom_site_aniso_U_33
    _atom_site_aniso_U_12
    _atom_site_aniso_U_13
    _atom_site_aniso_U_23
    Fe1 0.01757(17) 0.01657(17) 0.01266(17) 0.000 0.00365(11) 0.000
    O1 0.0252(5) 0.0240(5) 0.0169(5) -0.0063(4) 0.0032(4) 0.0021(4)
    N1 0.0187(6) 0.0199(6) 0.0149(6) 0.0007(4) 0.0045(5) -0.0004(4)
    N2 0.0174(5) 0.0205(6) 0.0174(6) 0.0000(5) 0.0059(5) 0.0001(4)
    N3 0.0242(9) 0.0256(10) 0.0281(10) 0.000 0.0009(8) 0.000
    N4 0.0472(10) 0.0516(10) 0.0297(9) -0.0174(8) 0.0110(7) -0.0039(7)
    C1 0.0265(7) 0.0198(7) 0.0175(7) -0.0006(6) 0.0079(6) 0.0011(5)
    C2 0.0292(8) 0.0309(9) 0.0244(8) -0.0087(7) 0.0071(7) 0.0009(6)
    C3 0.0408(10) 0.0377(9) 0.0293(9) -0.0159(8) 0.0147(8) 0.0011(7)
    C4 0.0536(11) 0.0434(11) 0.0224(8) -0.0161(9) 0.0138(8) 0.0049(7)
    C5 0.0408(10) 0.0356(9) 0.0166(8) -0.0079(8) 0.0052(7) 0.0038(6)
    C6 0.0286(8) 0.0216(7) 0.0188(7) -0.0012(6) 0.0080(6) 0.0010(6)
    C7 0.0247(7) 0.0223(7) 0.0155(7) 0.0008(6) 0.0027(6) 0.0006(5)
    C8 0.0195(6) 0.0215(7) 0.0199(7) -0.0003(5) 0.0049(5) -0.0024(5)
    C9 0.0290(8) 0.0341(9) 0.0215(8) -0.0055(7) 0.0039(6) -0.0012(6)
    C10 0.0284(9) 0.0451(10) 0.0254(9) -0.0118(8) -0.0012(7) -0.0045(7)
    C11 0.0282(8) 0.0346(9) 0.0315(9) -0.0123(7) 0.0064(7) -0.0049(7)
    C12 0.0217(7) 0.0249(8) 0.0288(9) -0.0027(6) 0.0080(6) -0.0026(6)
    C13 0.0280(8) 0.0266(8) 0.0346(9) -0.0066(7) 0.0129(7) 0.0012(7)
    C14 0.0283(8) 0.0263(8) 0.0295(8) -0.0013(6) 0.0128(7) 0.0066(6)
    C15 0.0204(7) 0.0248(7) 0.0213(7) 0.0005(6) 0.0071(6) 0.0035(6)
    C16 0.0172(6) 0.0203(7) 0.0202(7) -0.0001(5) 0.0054(5) -0.0020(5)
loop_
    _geom_bond_atom_site_label_1
    _geom_bond_atom_site_label_2
    _geom_bond_site_symmetry_2
    _geom_bond_distance
    _geom_bond_publ_flag
    Fe1 O1 . 1.8648(11) y
    Fe1 N1 . 1.9347(13) y
    Fe1 N2 . 1.9680(12) y
    O1 C1 . 1.3201(17) ?
    N1 C7 . 1.3031(19) ?
    N1 C8 . 1.4222(19) ?
    N2 C15 . 1.3276(19) ?
    N2 C16 . 1.3650(18) ?
    N3 N4 . 1.1750(17) ?
    N3 N4 2_557 1.1750(17) ?
    C1 C2 . 1.407(2) ?
    C1 C6 . 1.419(2) ?
    C2 C3 . 1.383(2) ?
    C2 H2 . 0.9500 ?
    C3 H3 . 0.9500 ?
    C4 C3 . 1.394(3) ?
    C4 C5 . 1.372(3) ?
    C4 H4 . 0.9500 ?
    C5 C6 . 1.413(2) ?
    C5 H5 . 0.9500 ?
    C6 C7 . 1.428(2) ?
    C7 H7 . 0.9500 ?
    C8 C9 . 1.375(2) ?
    C8 C16 . 1.422(2) ?
    C9 C10 . 1.407(2) ?
    C9 H9 . 0.9500 ?
    C10 C11 . 1.384(3) ?
    C10 H10 . 0.9500 ?
    C11 C12 . 1.408(2) ?
    C11 H11 . 0.9500 ?
    C12 C13 . 1.418(2) ?
    C12 C16 . 1.408(2) ?
    C13 H13 . 0.9500 ?
    C14 C13 . 1.358(2) ?
    C15 C14 . 1.406(2) ?
    C14 H14 . 0.9500 ?
    C15 H15 . 0.9500 ?
loop_
    _geom_angle_atom_site_label_1
    _geom_angle_atom_site_label_2
    _geom_angle_atom_site_label_3
    _geom_angle_site_symmetry_1
    _geom_angle_site_symmetry_3
    _geom_angle
    _geom_angle_publ_flag
    O1 Fe1 O1 . 2_556 96.10(7) ?
    O1 Fe1 N1 . . 95.31(5) ?
    O1 Fe1 N1 . 2_556 86.29(5) ?
    O1 Fe1 N1 2_556 . 86.29(5) ?
    O1 Fe1 N1 2_556 2_556 95.31(5) ?
    O1 Fe1 N2 . . 174.51(5) ?
    O1 Fe1 N2 . 2_556 89.09(5) ?
    O1 Fe1 N2 2_556 . 89.09(5) ?
    O1 Fe1 N2 2_556 2_556 174.51(5) ?
    N1 Fe1 N1 2_556 . 177.62(7) ?
    N1 Fe1 N2 . . 83.19(5) ?
    N1 Fe1 N2 . 2_556 95.05(5) ?
    N1 Fe1 N2 2_556 . 95.05(5) ?
    N1 Fe1 N2 2_556 2_556 83.19(5) ?
    N2 Fe1 N2 2_556 . 85.79(7) ?
    Fe1 O1 C1 . . 126.18(10) ?
    Fe1 N1 C7 . . 125.36(11) ?
    Fe1 N1 C8 . . 114.10(10) ?
    C7 N1 C8 . . 120.54(13) ?
    Fe1 N2 C15 . . 127.71(10) ?
    Fe1 N2 C16 . . 113.05(9) ?
    C15 N2 C16 . . 119.21(13) ?
    N4 N3 N4 . 2_557 180.0(3) ?
    O1 C1 C2 . . 117.04(14) ?
    O1 C1 C6 . . 124.95(14) ?
    C2 C1 C6 . . 118.00(14) ?
    C1 C2 C3 . . 120.89(16) ?
    C1 C2 H2 . . 119.6 ?
    C3 C2 H2 . . 119.6 ?
    C2 C3 C4 . . 121.17(16) ?
    C2 C3 H3 . . 119.4 ?
    C4 C3 H3 . . 119.4 ?
    C3 C4 C5 . . 119.02(16) ?
    C5 C4 H4 . . 120.5 ?
    C3 C4 H4 . . 120.5 ?
    C4 C5 C6 . . 121.37(16) ?
    C4 C5 H5 . . 119.3 ?
    C6 C5 H5 . . 119.3 ?
    C1 C6 C5 . . 119.50(14) ?
    C1 C6 C7 . . 123.74(14) ?
    C5 C6 C7 . . 116.72(14) ?
    N1 C7 C6 . . 124.24(14) ?
    N1 C7 H7 . . 117.9 ?
    C6 C7 H7 . . 117.9 ?
    N1 C8 C9 . . 128.20(14) ?
    N1 C8 C16 . . 112.74(13) ?
    C9 C8 C16 . . 119.05(14) ?
    C8 C9 C10 . . 120.01(16) ?
    C8 C9 H9 . . 120.0 ?
    C10 C9 H9 . . 120.0 ?
    C9 C10 C11 . . 121.43(16) ?
    C9 C10 H10 . . 119.3 ?
    C11 C10 H10 . . 119.3 ?
    C10 C11 C12 . . 119.83(16) ?
    C10 C11 H11 . . 120.1 ?
    C12 C11 H11 . . 120.1 ?
    C11 C12 C13 . . 124.08(16) ?
    C11 C12 C16 . . 118.54(15) ?
    C13 C12 C16 . . 117.39(15) ?
    C12 C13 C14 . . 119.44(15) ?
    C14 C13 H13 . . 120.3 ?
    C12 C13 H13 . . 120.3 ?
    C13 C14 C15 . . 120.09(15) ?
    C13 C14 H14 . . 120.0 ?
    C15 C14 H14 . . 120.0 ?
    N2 C15 C14 . . 121.80(14) ?
    N2 C15 H15 . . 119.1 ?
    C14 C15 H15 . . 119.1 ?
    N2 C16 C12 . . 122.03(14) ?
    N2 C16 C8 . . 116.85(13) ?
    C8 C16 C12 . . 121.12(14) ?
loop_
    _geom_torsion_atom_site_label_1
    _geom_torsion_atom_site_label_2
    _geom_torsion_atom_site_label_3
    _geom_torsion_atom_site_label_4
    _geom_torsion_site_symmetry_1
    _geom_torsion_site_symmetry_2
    _geom_torsion_site_symmetry_3
    _geom_torsion_site_symmetry_4
    _geom_torsion
    _geom_torsion_publ_flag
    O1 Fe1 O1 C1 2_556 . . . 86.71(12) ?
    N1 Fe1 O1 C1 . . . . -0.11(13) ?
    N1 Fe1 O1 C1 2_556 . . . -178.34(13) ?
    O1 Fe1 N1 C7 . . . . 3.95(13) ?
    O1 Fe1 N1 C7 2_556 . . . -91.84(13) ?
    O1 Fe1 N1 C8 . . . . -176.17(10) ?
    O1 Fe1 N1 C8 2_556 . . . 88.04(10) ?
    N2 Fe1 N1 C7 . . . . 178.64(13) ?
    N2 Fe1 N1 C7 2_556 . . . 93.51(13) ?
    N2 Fe1 N1 C8 . . . . -1.49(10) ?
    N2 Fe1 N1 C8 2_556 . . . -86.62(10) ?
    O1 Fe1 N2 C15 2_556 . . . 95.66(13) ?
    N1 Fe1 N2 C15 . . . . -177.97(13) ?
    N1 Fe1 N2 C15 2_556 . . . 0.41(13) ?
    N2 Fe1 N2 C15 2_556 . . . -82.36(13) ?
    O1 Fe1 N2 C16 2_556 . . . -86.28(10) ?
    N1 Fe1 N2 C16 . . . . 0.09(10) ?
    N1 Fe1 N2 C16 2_556 . . . 178.47(10) ?
    N2 Fe1 N2 C16 2_556 . . . 95.70(11) ?
    Fe1 O1 C1 C2 . . . . 176.17(11) ?
    Fe1 O1 C1 C6 . . . . -3.2(2) ?
    Fe1 N1 C7 C6 . . . . -4.7(2) ?
    C8 N1 C7 C6 . . . . 175.48(14) ?
    Fe1 N1 C8 C9 . . . . -178.46(14) ?
    Fe1 N1 C8 C16 . . . . 2.56(16) ?
    C7 N1 C8 C9 . . . . 1.4(2) ?
    C7 N1 C8 C16 . . . . -177.56(13) ?
    Fe1 N2 C15 C14 . . . . 176.08(11) ?
    C16 N2 C15 C14 . . . . -1.9(2) ?
    Fe1 N2 C16 C8 . . . . 1.35(16) ?
    Fe1 N2 C16 C12 . . . . -178.52(11) ?
    C15 N2 C16 C8 . . . . 179.59(13) ?
    C15 N2 C16 C12 . . . . -0.3(2) ?
    O1 C1 C2 C3 . . . . 178.95(16) ?
    C6 C1 C2 C3 . . . . -1.6(3) ?
    O1 C1 C6 C5 . . . . -178.78(16) ?
    O1 C1 C6 C7 . . . . 3.5(2) ?
    C2 C1 C6 C5 . . . . 1.9(2) ?
    C2 C1 C6 C7 . . . . -175.91(15) ?
    C1 C2 C3 C4 . . . . -0.2(3) ?
    C2 C3 C4 C5 . . . . 1.7(3) ?
    C3 C4 C5 C6 . . . . -1.5(3) ?
    C4 C5 C6 C1 . . . . -0.3(3) ?
    C4 C5 C6 C7 . . . . 177.60(17) ?
    C1 C6 C7 N1 . . . . 0.8(2) ?
    C5 C6 C7 N1 . . . . -177.02(15) ?
    N1 C8 C9 C10 . . . . -178.44(16) ?
    C16 C8 C9 C10 . . . . 0.5(2) ?
    N1 C8 C16 N2 . . . . -2.56(19) ?
    N1 C8 C16 C12 . . . . 177.32(13) ?
    C9 C8 C16 N2 . . . . 178.36(14) ?
    C9 C8 C16 C12 . . . . -1.8(2) ?
    C8 C9 C10 C11 . . . . 0.8(3) ?
    C9 C10 C11 C12 . . . . -0.9(3) ?
    C10 C11 C12 C13 . . . . 179.10(17) ?
    C10 C11 C12 C16 . . . . -0.4(3) ?
    C11 C12 C13 C14 . . . . 178.80(17) ?
    C16 C12 C13 C14 . . . . -1.7(2) ?
    C11 C12 C16 N2 . . . . -178.43(15) ?
    C11 C12 C16 C8 . . . . 1.7(2) ?
    C13 C12 C16 N2 . . . . 2.1(2) ?
    C13 C12 C16 C8 . . . . -177.80(14) ?
    C12 C13 C14 C15 . . . . -0.3(3) ?
    C13 C14 C15 N2 . . . . 2.2(2) ?
loop_
    _geom_hbond_atom_site_label_D
    _geom_hbond_atom_site_label_H
    _geom_hbond_atom_site_label_A
    _geom_hbond_site_symmetry_A
    _geom_hbond_distance_DH
    _geom_hbond_distance_HA
    _geom_hbond_distance_DA
    _geom_hbond_angle_DHA
    _geom_hbond_publ_flag
    C9 H9 O1 4_656 0.95 2.70 3.565(2) 151 y
    C15 H15 N4 2_556 0.95 2.45 3.299(2) 149 y
data_global
_journal_date_recd_electronic     2010-01-09
_journal_date_accepted     2010-01-22
_journal_name_full     'Acta Crystallographica, Section E'
_journal_year     2010
_journal_volume     66
_journal_issue      2
_journal_page_first     m204
_journal_page_last     m204
_journal_paper_category     QM
_journal_coeditor_code     HY2271
_publ_contact_author_name     'Shinya Hayami'
_publ_contact_author_address
;
Department of Science
Graduate School of Science and Technology
Kumamoto University, 2-39-1 Kurokami
Kumamoto, 860-8555
Japan
;
_publ_contact_author_email     'hayami@sci.kumamoto-u.ac.jp'
_publ_contact_author_fax     '096-342-3469'
_publ_contact_author_phone     '096-342-3469'
_publ_section_title
;\
Bis[2-(8-quinolyliminomethyl)phenolato-\k^3^<i>N</i>,<i>N</i>',<i>O</i>]\
iron(III) azide
;
loop_
    _publ_author_name
    _publ_author_footnote
    _publ_author_address
    'Kojima, Yoshihiro' .
;
Department of Chemistry
Graduate School of Science
Hiroshima University
1-3-1 Kagamiyama, Higashi-Hiroshima 739-8526
Japan
;
    'Kato, Kazuya' .
;
Department of Chemistry
Faculty of Science,
Kumamoto University, 2-39-1 Kurokami
Kumamoto 860-8555
Japan
;
    'Yamamoto, Yuuki' .
;
Department of Chemistry
Faculty of Science,
Kumamoto University, 2-39-1 Kurokami
Kumamoto 860-8555
Japan
;
    'Inoue, Katsuya' .
;
Department of Chemistry and Institute for Advanced Materials Research
Hiroshima University
1-3-1 Kagamiyama, Higashi-Hiroshima 739-8526
Japan
;
    'Hayami, Shinya' .
;
Department of Chemistry
Graduate School of Science and Technology
Kumamoto University, 2-39-1 Kurokami
Kumamoto 860-8555
Japan
;
