# Supplementary material for: Bis[2-(8-quinolylimino­meth­yl)phenolato-κ3 N,N′,O]iron(III) azide
Source: Acta Crystallogr Sect E Struct Rep Online. 2010 Jan 27;66(Pt 2):m204. doi: 10.1107/S1600536810002783 (PMC2979845; doi:10.1107/S1600536810002783)
Supplement: Supplementary file 2 [file e-66-0m204-Isup2.hkl]

# 
# h,k,l, Fc-squared, Fo-squared, sigma(Fo-squared) and status flag 
# 
data_I
_shelx_title ' qsaln3 in P2/n' 
_shelx_refln_list_code          4 
_shelx_F_calc_maximum      221.23 
_exptl_crystal_F_000       610.00 
_reflns_d_resolution_high  0.7701 
 
loop_ 
 _symmetry_equiv_pos_as_xyz 
 'x, y, z' 
 '-x+1/2, y, -z+1/2' 
 '-x, -y, -z' 
 'x-1/2, -y, z-1/2' 
 
_cell_length_a    11.3717 
_cell_length_b    10.1190 
_cell_length_c    11.7734 
_cell_angle_alpha  90.000 
_cell_angle_beta  109.354 
_cell_angle_gamma  90.000 
 
_shelx_F_squared_multiplier     1.000 
 
loop_ 
 _refln_index_h 
 _refln_index_k 
 _refln_index_l 
 _refln_F_squared_calc 
 _refln_F_squared_meas 
 _refln_F_squared_sigma 
 _refln_observed_status 
   2   0   0      686.39      736.12      3.02 o 
   4   0   0      127.15      113.20      4.00 o 
   6   0   0      315.71      317.55      3.31 o 
   8   0   0     2698.50     2758.35     28.57 o 
  10   0   0     8416.48     8668.25     96.52 o 
  12   0   0       85.39       75.46      4.68 o 
   0   1   0     5247.64     4835.27      5.07 o 
   1   1   0     4125.29     4050.01      9.16 o 
   2   1   0    10904.95     9927.74     92.04 o 
   3   1   0     2959.52     3033.00     18.04 o 
   4   1   0       51.76       46.70      1.66 o 
   5   1   0      198.75      177.25      2.92 o 
   6   1   0      130.69      128.31      3.70 o 
   7   1   0      907.81      899.23      9.07 o 
   8   1   0     1143.53     1172.91     13.36 o 
   9   1   0      376.04      385.32      8.68 o 
  10   1   0      605.87      621.07      5.65 o 
  11   1   0      489.72      507.09      7.60 o 
  12   1   0      292.48      300.30      7.12 o 
  13   1   0       34.37       30.13      2.44 o 
   0   2   0      684.02      711.35      2.05 o 
   1   2   0      182.04      179.59      1.36 o 
   2   2   0      440.29      449.28      1.36 o 
   3   2   0      398.49      383.95      2.92 o 
   4   2   0      706.17      744.11      8.87 o 
   5   2   0       88.63      128.99      2.53 o 
   6   2   0      115.72      117.97      4.09 o 
   7   2   0      439.91      433.58      9.46 o 
   8   2   0       99.93      103.54      3.02 o 
   9   2   0      438.63      469.46      5.17 o 
  10   2   0      143.58      145.86      4.58 o 
  11   2   0       40.90       41.83      4.78 o 
  12   2   0       91.78       90.09      7.12 o 
  13   2   0      139.61      126.46      6.63 o 
   0   3   0       24.26       22.33      2.05 o 
   1   3   0     1088.78     1250.43     11.41 o 
   2   3   0     1466.45     1657.29      7.60 o 
   3   3   0        1.18        5.07      2.83 o 
   4   3   0     2642.52     2622.24      4.09 o 
   5   3   0       22.57       36.95      3.70 o 
   6   3   0      597.31      610.83      8.29 o 
   7   3   0       36.06       39.19      3.02 o 
   8   3   0       35.97       41.34      3.31 o 
   9   3   0      183.61      179.11      7.31 o 
  10   3   0        5.29       11.70      7.51 o 
  11   3   0      251.65      256.03      5.75 o 
  12   3   0       44.40       60.84      6.34 o 
  13   3   0      101.67      105.10      8.87 o 
   0   4   0       21.82       32.08      3.02 o 
   1   4   0      933.61      954.22      6.43 o 
   2   4   0     1756.55     1762.78     15.31 o 
   3   4   0      672.58      830.01     12.19 o 
   4   4   0      354.27      282.45      5.36 o 
   5   4   0       54.73       57.52      2.63 o 
   6   4   0      325.30      316.87      8.77 o 
   7   4   0      222.29      231.85      4.97 o 
   8   4   0      418.43      451.32      8.38 o 
   9   4   0      288.57      293.37     11.11 o 
  10   4   0      102.03      101.20      7.21 o 
  11   4   0       11.01       19.11      7.99 o 
  12   4   0      193.90      224.93     11.41 o 
  13   4   0        6.37        5.46      7.12 o 
   0   5   0      831.24      784.77      6.04 o 
   1   5   0      459.40      460.29      6.43 o 
   2   5   0     2245.39     2281.97      9.16 o 
   3   5   0     1117.97     1249.06      9.85 o 
   4   5   0     1622.40     1612.24      4.29 o 
   5   5   0      133.51      117.00      5.26 o 
   6   5   0      497.97      472.97      7.21 o 
   7   5   0      326.26      337.25      9.36 o 
   8   5   0      314.07      310.92      8.38 o 
   9   5   0      406.42      396.14     26.32 o 
  10   5   0      104.76      107.25      6.63 o 
  11   5   0       65.03       67.27      2.73 o 
  12   5   0      239.30      263.05     13.94 o 
   0   6   0        9.94       11.70      3.12 o 
   1   6   0     4832.66     5002.58     42.70 o 
   2   6   0       26.88       35.49      3.61 o 
   3   6   0      629.20      567.64      7.70 o 
   4   6   0      180.52      191.10      5.56 o 
   5   6   0      661.45      616.39     11.99 o 
   6   6   0       94.37       97.89      6.04 o 
   7   6   0      833.45      807.19     21.06 o 
   8   6   0      118.32      104.62      6.82 o 
   9   6   0      844.26      843.85     63.47 o 
  10   6   0        1.77        5.85      6.92 o 
  11   6   0      590.73      632.67     15.89 o 
  12   6   0        7.18        5.75      8.58 o 
   0   7   0     1959.53     2051.19      6.92 o 
   1   7   0      497.43      515.28      7.60 o 
   2   7   0      624.76      589.97      4.48 o 
   3   7   0      473.80      465.66      5.46 o 
   4   7   0      282.53      270.07      4.19 o 
   5   7   0        1.12       -3.22      3.22 o 
   6   7   0      640.73      638.13     12.38 o 
   7   7   0      370.57      350.90      9.16 o 
   8   7   0      470.50      420.12     31.20 o 
   9   7   0      278.48      276.31     30.22 o 
  10   7   0      337.59      329.94     10.33 o 
  11   7   0       23.93       28.66      6.63 o 
   0   8   0      615.17      567.93      3.90 o 
   1   8   0      163.21      152.88      3.70 o 
   2   8   0      440.45      417.49      4.87 o 
   3   8   0      119.91      123.04      5.17 o 
   4   8   0      547.02      530.59     10.82 o 
   5   8   0        1.40       -3.90      3.90 o 
   6   8   0      251.57      268.41      7.99 o 
   7   8   0       69.41       72.93      3.31 o 
   8   8   0      409.47      393.31     28.86 o 
   9   8   0       21.62       23.50      4.00 o 
  10   8   0      134.38      144.59      4.68 o 
  11   8   0        0.26       -4.78      5.46 o 
   0   9   0      191.38      178.42      4.29 o 
   1   9   0      393.23      402.28      8.68 o 
   2   9   0        9.58        7.70      4.09 o 
   3   9   0      145.95      144.10      5.17 o 
   4   9   0       23.40       36.17      8.97 o 
   5   9   0       81.72       62.69      4.09 o 
   6   9   0      160.39      141.86      6.63 o 
   7   9   0      239.12      248.04     13.26 o 
   8   9   0        9.04        4.48      4.87 o 
   9   9   0      129.06      130.94     48.65 o 
  10   9   0       67.32       80.05      9.07 o 
   0  10   0       58.29       68.64      5.26 o 
   1  10   0      124.24      113.59      6.73 o 
   2  10   0       18.57       13.06      4.39 o 
   3  10   0       17.29       24.57      3.41 o 
   4  10   0      155.40      128.11      8.77 o 
   5  10   0      131.59      132.99      5.56 o 
   6  10   0        9.89        7.51      4.29 o 
   7  10   0        8.80       18.13      6.82 o 
   8  10   0        7.44       -1.95      8.77 o 
   9  10   0      101.10      110.95      6.53 o 
   0  11   0      286.65      288.01      8.68 o 
   1  11   0       37.43       36.76      7.12 o 
   2  11   0       12.95       12.38      6.82 o 
   3  11   0       21.40       31.78      5.17 o 
   4  11   0      175.53      183.20      4.00 o 
   5  11   0       13.79        8.77      6.92 o 
   6  11   0       25.40       26.91      7.70 o 
   7  11   0      111.80       95.84     11.41 o 
   0  12   0      387.97      380.73      4.97 o 
   1  12   0       20.96       19.99     12.77 o 
   2  12   0      139.62      142.93      8.29 o 
   3  12   0       52.02       51.48      5.85 o 
   4  12   0      388.00      344.76      6.63 o 
   5  12   0        1.74        9.16      6.04 o 
   0  13   0      182.15      174.62      5.75 o 
   1  13   0      343.00      332.67      7.21 o 
   2  13   0      278.03      266.95      5.46 o 
 -13   0   1      334.82      271.63     10.92 o 
 -11   0   1     1123.16     1220.10      7.02 o 
  -9   0   1      741.14      720.32      6.73 o 
  -7   0   1       11.03        4.48      2.05 o 
  -5   0   1      450.60      521.03      3.02 o 
  -3   0   1     1285.69     1401.16      6.14 o 
  -1   0   1    13816.34    12173.44      5.75 o 
   1   0   1     3190.43     2860.33     27.40 o 
   3   0   1     2969.63     3147.56     10.92 o 
   5   0   1      207.38      257.50      4.19 o 
   7   0   1      568.31      602.64      7.80 o 
   9   0   1     1748.78     1802.56     18.91 o 
  11   0   1      347.47      348.46      5.17 o 
  13   0   1        9.27       13.36      4.68 o 
 -13   1   1      185.99      182.71     11.41 o 
 -12   1   1       44.70       48.55      7.31 o 
 -11   1   1       55.28       52.75      9.07 o 
 -10   1   1      720.43      753.18      8.87 o 
  -9   1   1      656.87      668.65     10.43 o 
  -8   1   1      143.99      138.16      1.36 o 
  -7   1   1      142.11      116.71      3.70 o 
  -6   1   1      256.52      254.57      4.09 o 
  -5   1   1      141.84      134.45      2.44 o 
  -4   1   1      594.50      660.17     11.50 o 
  -3   1   1        9.31       10.24      1.85 o 
  -2   1   1      789.04      742.65      3.70 o 
  -1   1   1     1397.48     1384.97     19.69 o 
   0   1   1     6426.75     5836.59     21.06 o 
   1   1   1     6458.31     6346.90     49.33 o 
   2   1   1      106.30      136.50      3.90 o 
   3   1   1       48.06       45.14      1.46 o 
   4   1   1       90.67      115.15      3.80 o 
   5   1   1      339.57      350.90      4.78 o 
   6   1   1      180.21      230.98      4.00 o 
   7   1   1      102.23       91.26      2.14 o 
   8   1   1      487.10      501.44      5.95 o 
   9   1   1     1952.83     1986.35     27.59 o 
  10   1   1      444.20      442.35      7.70 o 
  11   1   1      298.93      302.34      3.31 o 
  12   1   1        5.77        5.46      6.14 o 
  13   1   1        6.78        9.36      4.78 o 
 -14   2   1       68.68       71.66      4.78 o 
 -13   2   1        5.45        3.70      5.26 o 
 -12   2   1     1518.18     1569.05     12.87 o 
 -11   2   1        4.23        8.09      9.16 o 
 -10   2   1      540.85      572.51     12.97 o 
  -9   2   1        6.26        7.80      3.22 o 
  -8   2   1      127.01      119.14      2.73 o 
  -7   2   1       20.62       19.69      3.80 o 
  -6   2   1      680.23      619.41     10.14 o 
  -5   2   1      346.29      404.72      5.17 o 
  -4   2   1     2063.98     1987.52     15.79 o 
  -3   2   1     4165.22     4077.22      5.17 o 
  -2   2   1    48943.27    44045.30     35.10 o 
  -1   2   1       11.01       12.58      1.85 o 
   0   2   1      122.71      127.33      4.09 o 
   1   2   1     1411.05     1546.82      6.14 o 
   2   2   1        9.73       12.97      2.05 o 
   3   2   1       60.71       61.42      3.12 o 
   4   2   1      858.66      828.64      6.63 o 
   5   2   1      126.27      143.13      5.07 o 
   6   2   1     2297.36     2352.26     14.92 o 
   7   2   1     1700.73     1832.20      7.51 o 
   8   2   1     3562.91     3590.60     37.93 o 
   9   2   1       36.50       43.39      4.09 o 
  10   2   1       17.66       20.18      4.58 o 
  11   2   1      283.42      282.06      5.56 o 
  12   2   1       35.41       40.46      7.02 o 
  13   2   1        0.05        1.27      4.68 o 
 -13   3   1      417.58      413.40      9.65 o 
 -12   3   1      224.98      230.59     10.82 o 
 -11   3   1      176.78      180.67      6.63 o 
 -10   3   1      121.96      127.24      7.70 o 
  -9   3   1       19.49       18.13      3.31 o 
  -8   3   1      182.69      192.66      5.26 o 
  -7   3   1      214.53      184.47      5.36 o 
  -6   3   1      859.04      840.93     10.53 o 
  -5   3   1     4037.74     4203.87     21.55 o 
  -4   3   1     7711.59     7942.86     60.45 o 
  -3   3   1     6098.00     6280.30     65.42 o 
  -2   3   1     1254.10     1218.25      9.75 o 
  -1   3   1      872.05      973.53      9.16 o 
   0   3   1     2763.57     2787.40     19.60 o 
   1   3   1      597.33      641.54      2.34 o 
   2   3   1     1501.83     1511.14      7.51 o 
   3   3   1     1184.61     1192.02     11.99 o 
   4   3   1     1228.42     1182.76      9.26 o 
   5   3   1     3316.61     3326.38     13.26 o 
   6   3   1     1824.52     1879.59     24.57 o 
   7   3   1      795.63      833.62      9.65 o 
   8   3   1      271.05      278.26      6.63 o 
   9   3   1       65.72       66.88      4.19 o 
  10   3   1      197.98      199.19      9.65 o 
  11   3   1      218.83      216.06      6.24 o 
  12   3   1       79.29       88.24      5.17 o 
  13   3   1       81.59       86.97      9.94 o 
 -13   4   1      634.79      689.61     33.05 o 
 -12   4   1        1.90        1.07      6.63 o 
 -11   4   1      185.44      199.87      5.95 o 
 -10   4   1       27.26       25.74      6.82 o 
  -9   4   1      397.51      420.61      8.09 o 
  -8   4   1        0.18        1.66      4.29 o 
  -7   4   1       38.57       37.24      2.83 o 
  -6   4   1       22.18       18.82      3.51 o 
  -5   4   1     1088.63     1008.53     10.72 o 
  -4   4   1       33.93       43.68      2.83 o 
  -3   4   1     7592.08     8086.18     59.08 o 
  -2   4   1        7.80       11.02      3.80 o 
  -1   4   1      889.15      829.42     10.43 o 
   0   4   1      692.73      753.28      9.75 o 
   1   4   1      967.50      936.67      7.51 o 
   2   4   1      219.63      222.20      3.70 o 
   3   4   1      750.08      665.92      7.31 o 
   4   4   1      194.21      204.65      3.41 o 
   5   4   1     2561.26     2580.22     25.54 o 
   6   4   1       52.75       57.91      3.12 o 
   7   4   1     1679.26     1812.12     30.22 o 
   8   4   1      111.50      102.37      2.44 o 
   9   4   1       68.99       76.34      4.68 o 
  10   4   1       10.41       11.11      6.14 o 
  11   4   1      169.96      178.42      8.19 o 
  12   4   1       50.15       54.40      5.85 o 
 -13   5   1       23.63       21.84     10.82 o 
 -12   5   1      144.94      140.01      6.24 o 
 -11   5   1       72.71       96.13      4.78 o 
 -10   5   1      146.48      154.73      6.92 o 
  -9   5   1       61.04       39.10     12.19 o 
  -8   5   1      496.79      501.34     28.66 o 
  -7   5   1        5.73        2.63      3.70 o 
  -6   5   1      630.70      620.58     14.14 o 
  -5   5   1       73.22       70.39      3.02 o 
  -4   5   1        8.20       23.40      2.44 o 
  -3   5   1       55.92       45.34      2.34 o 
  -2   5   1     2371.18     2466.34     13.65 o 
  -1   5   1      129.00      130.94      3.31 o 
   0   5   1      323.12      295.62      5.17 o 
   1   5   1       25.22       26.23      2.63 o 
   2   5   1     3084.32     3220.59      7.90 o 
   3   5   1      138.67      173.35      2.92 o 
   4   5   1     1682.62     1654.75     14.92 o 
   5   5   1       71.04       80.14      2.24 o 
   6   5   1      148.64      140.01      5.56 o 
   7   5   1       10.31       13.26      4.29 o 
   8   5   1      417.88      431.14     11.02 o 
   9   5   1      159.52      151.81      8.77 o 
  10   5   1      163.91      161.26     13.06 o 
  11   5   1       62.05       66.30      6.14 o 
  12   5   1      350.07      376.05     23.79 o 
 -12   6   1       42.07       42.61      8.19 o 
 -11   6   1       29.71       27.69      5.36 o 
 -10   6   1      523.32      560.72     22.52 o 
  -9   6   1      239.41      238.97     51.67 o 
  -8   6   1      416.51      387.36     19.89 o 
  -7   6   1       87.16       85.70      8.19 o 
  -6   6   1      137.00      118.56      3.41 o 
  -5   6   1        7.01        9.65      6.92 o 
  -4   6   1      139.77      125.29      3.31 o 
  -3   6   1       29.37       30.71      3.02 o 
  -2   6   1       97.08       90.77      9.75 o 
  -1   6   1        4.10        8.87      2.53 o 
   0   6   1     2063.26     2149.66     10.72 o 
   1   6   1     2110.29     2253.40      9.07 o 
   2   6   1      720.54      686.78      7.21 o 
   3   6   1       21.36       21.45      2.92 o 
   4   6   1       93.74       88.33      2.24 o 
   5   6   1        0.73        0.78      5.75 o 
   6   6   1      222.27      219.18      7.80 o 
   7   6   1        1.75        0.78      3.90 o 
   8   6   1      220.07      234.88     10.04 o 
   9   6   1        3.85        5.56      3.61 o 
  10   6   1      217.57      244.63     27.88 o 
  11   6   1      134.78      153.37     11.60 o 
  12   6   1       82.08      102.57      6.34 o 
 -12   7   1       66.19       63.86      6.04 o 
 -11   7   1      183.51      189.15     11.70 o 
 -10   7   1       54.20       58.30      3.90 o 
  -9   7   1      378.20      405.79      6.53 o 
  -8   7   1      563.47      479.21     34.22 o 
  -7   7   1        1.47       10.43      9.26 o 
  -6   7   1       46.58       49.04      4.48 o 
  -5   7   1       75.45       71.37      4.29 o 
  -4   7   1      205.81      178.13      5.56 o 
  -3   7   1       62.35       69.91      3.61 o 
  -2   7   1      349.10      311.90      8.19 o 
  -1   7   1      657.44      681.32      5.36 o 
   0   7   1      205.82      200.17      5.75 o 
   1   7   1      616.24      609.56      9.26 o 
   2   7   1     1063.07     1129.62     10.24 o 
   3   7   1       67.02       85.02      2.92 o 
   4   7   1       26.21       22.33      5.17 o 
   5   7   1       98.35      110.17      5.85 o 
   6   7   1      234.21      223.18      4.19 o 
   7   7   1      158.65      144.49      5.75 o 
   8   7   1       51.25       56.45      5.36 o 
   9   7   1      110.49      108.91     14.14 o 
  10   7   1      147.88      175.11      6.92 o 
  11   7   1       23.73       33.83      7.80 o 
 -11   8   1      256.48      252.82     10.82 o 
 -10   8   1        0.04        2.05      6.14 o 
  -9   8   1      313.92      320.09     10.82 o 
  -8   8   1        2.84        1.17      5.95 o 
  -7   8   1      441.23      427.73     10.53 o 
  -6   8   1      171.49      123.82      7.51 o 
  -5   8   1       11.08        7.51      7.12 o 
  -4   8   1        8.93       12.87      3.41 o 
  -3   8   1      351.64      352.75      4.78 o 
  -2   8   1        5.20        5.17      4.68 o 
  -1   8   1     1770.55     1802.37     19.01 o 
   0   8   1       27.57       25.35      2.73 o 
   1   8   1      463.84      428.61      4.58 o 
   2   8   1      151.53      153.95     10.33 o 
   3   8   1      301.51      283.33      8.38 o 
   4   8   1      494.10      502.90      4.87 o 
   5   8   1       22.35       24.86      5.26 o 
   6   8   1       36.50       33.73      7.21 o 
   7   8   1      414.63      405.99     14.43 o 
   8   8   1        0.36        1.46      4.58 o 
   9   8   1      531.54      574.56     12.19 o 
  10   8   1        0.14       -4.48      5.85 o 
 -10   9   1       58.29       59.08     12.67 o 
  -9   9   1      257.24      241.90     12.09 o 
  -8   9   1      389.35      354.99     10.72 o 
  -7   9   1        1.01        3.12      3.61 o 
  -6   9   1       18.84       19.89      3.31 o 
  -5   9   1      146.16      150.05      5.36 o 
  -4   9   1      222.69      224.54      5.26 o 
  -3   9   1       67.98       80.44      4.97 o 
  -2   9   1      408.80      393.60      5.46 o 
  -1   9   1      436.36      422.27      6.92 o 
   0   9   1      171.46      160.78      4.87 o 
   1   9   1      475.72      480.87      6.82 o 
   2   9   1      391.23      375.08      8.87 o 
   3   9   1       45.11       54.40      3.90 o 
   4   9   1       18.38       16.09      5.07 o 
   5   9   1      421.67      381.81      6.92 o 
   6   9   1      158.22      163.99      8.48 o 
   7   9   1      129.55      128.11      8.97 o 
   8   9   1      282.88      229.03     26.71 o 
   9   9   1       72.31       64.15     10.33 o 
  -9  10   1       72.25       64.45      5.85 o 
  -8  10   1      152.13      163.90     11.99 o 
  -7  10   1        2.84       10.24      6.14 o 
  -6  10   1      678.67      615.32      8.48 o 
  -5  10   1       33.35       31.20      5.56 o 
  -4  10   1       92.31       88.82      4.48 o 
  -3  10   1       60.53       56.16      3.61 o 
  -2  10   1      447.98      450.25      9.85 o 
  -1  10   1      148.70      144.20      3.41 o 
   0  10   1      377.98      348.75     14.43 o 
   1  10   1      112.08      111.25      6.53 o 
   2  10   1      671.83      687.95     13.36 o 
   3  10   1       12.27       13.75      4.68 o 
   4  10   1      428.32      444.99     11.80 o 
   5  10   1       11.71       16.96      3.70 o 
   6  10   1      110.17      129.67      4.68 o 
   7  10   1       29.30       27.69      3.12 o 
   8  10   1      173.11      167.41      8.09 o 
  -7  11   1       36.46       28.27      6.73 o 
  -6  11   1       73.84       80.53      9.46 o 
  -5  11   1      338.04      303.51     10.43 o 
  -4  11   1       22.00       31.39      7.99 o 
  -3  11   1      368.89      383.37      5.95 o 
  -2  11   1       91.61       90.77      8.48 o 
  -1  11   1      587.54      565.88      8.48 o 
   0  11   1      200.49      193.83      7.99 o 
   1  11   1       25.69       28.96      6.53 o 
   2  11   1       74.07       66.59      8.87 o 
   3  11   1      231.79      255.64      6.14 o 
   4  11   1      251.75      242.09      8.58 o 
   5  11   1      283.07      269.00     10.43 o 
   6  11   1        0.55        1.85      6.43 o 
   7  11   1      146.37      138.06      6.63 o 
  -5  12   1      226.04      235.27     10.24 o 
  -4  12   1      133.54      108.13      7.21 o 
  -3  12   1      164.01      169.26     10.82 o 
  -2  12   1       73.54       73.61      8.38 o 
  -1  12   1       72.10       77.32      8.77 o 
   0  12   1        1.01        0.00      8.77 o 
   1  12   1      173.85      164.97      5.26 o 
   2  12   1      166.11      158.34      7.02 o 
   3  12   1       12.11       20.86      5.17 o 
   4  12   1      245.97      221.91      8.68 o 
   5  12   1      240.48      250.28      4.09 o 
  -2  13   1      324.07      319.99      7.41 o 
  -1  13   1        2.59        2.53     10.04 o 
   0  13   1        3.51        3.31      9.36 o 
   1  13   1      112.01       99.35     16.18 o 
 -14   0   2       56.01       55.38      6.34 o 
 -12   0   2       98.19      103.84      7.51 o 
 -10   0   2      115.16      115.54      6.24 o 
  -8   0   2     1208.32     1181.59      9.16 o 
  -6   0   2      754.51      728.51      6.04 o 
  -4   0   2     2172.78     2222.20      2.73 o 
  -2   0   2      222.26      212.55      1.36 o 
   0   0   2       16.30       20.08      0.78 o 
   2   0   2     3437.21     3345.39     39.00 o 
   4   0   2     1213.98     1160.14      9.46 o 
   6   0   2      848.83      743.92      8.87 o 
   8   0   2      828.14      837.03      4.97 o 
  10   0   2      100.76      103.64      3.70 o 
  12   0   2      245.41      233.41      5.95 o 
 -14   1   2        1.91       14.72     10.43 o 
 -13   1   2       73.33       54.79      8.58 o 
 -12   1   2       64.31       79.46      3.90 o 
 -11   1   2      386.26      383.46     11.70 o 
 -10   1   2        9.92       10.24      3.02 o 
  -9   1   2      422.03      421.20      5.85 o 
  -8   1   2      591.62      605.66      8.68 o 
  -7   1   2     1349.93     1420.46     16.96 o 
  -6   1   2      417.05      432.70      7.41 o 
  -5   1   2     1344.90     1225.66    117.68 o 
  -4   1   2      852.80     1023.55      5.26 o 
  -3   1   2     1118.47     1130.31     42.02 o 
  -2   1   2     2684.64     2578.46     50.02 o 
  -1   1   2    13250.94    12163.30      8.29 o 
   0   1   2      244.58      247.75      3.51 o 
   1   1   2     5093.09     4854.87     34.03 o 
   2   1   2      332.23      288.50      1.66 o 
   3   1   2     3916.19     4024.66     44.95 o 
   4   1   2      110.23      157.75      5.46 o 
   5   1   2      748.96      721.59      9.75 o 
   6   1   2       70.01       62.79      3.70 o 
   7   1   2      530.41      550.48      6.82 o 
   8   1   2      380.12      377.52      5.75 o 
   9   1   2     1785.68     1808.02     18.23 o 
  10   1   2       14.15       18.62      4.19 o 
  11   1   2      117.72      117.00      9.94 o 
  12   1   2        3.26       -3.80      4.58 o 
  13   1   2      134.04      131.62      8.09 o 
 -14   2   2      105.43      108.91      6.92 o 
 -13   2   2      701.46      741.77     17.16 o 
 -12   2   2      400.14      411.15      4.48 o 
 -11   2   2      325.03      335.59      4.97 o 
 -10   2   2        0.53        4.00      4.39 o 
  -9   2   2       46.34       37.54      4.00 o 
  -8   2   2        5.20        5.95      4.09 o 
  -7   2   2      116.57       86.19      5.36 o 
  -6   2   2      341.55      380.15      3.90 o 
  -5   2   2     4602.49     4810.70     41.92 o 
  -4   2   2     1018.33     1093.16      9.36 o 
  -3   2   2     8273.39     7681.07    146.54 o 
  -2   2   2    20914.83    19704.46     19.01 o 
  -1   2   2     2287.61     2350.41     16.87 o 
   0   2   2       81.84       94.48      3.12 o 
   1   2   2      242.11      275.24      2.92 o 
   2   2   2      611.93      685.71      9.85 o 
   3   2   2      846.51      851.75      6.82 o 
   4   2   2      751.64      828.06     10.14 o 
   5   2   2     4172.33     4556.42     44.56 o 
   6   2   2       79.51       65.13      2.63 o 
   7   2   2     1180.51     1150.88      5.07 o 
   8   2   2      960.03     1009.02     19.01 o 
   9   2   2      344.82      345.34      4.58 o 
  10   2   2        0.06       -0.29      3.51 o 
  11   2   2        9.23       11.31      2.53 o 
  12   2   2       43.60       46.60      7.51 o 
  13   2   2      117.68      131.33     11.89 o 
 -14   3   2      311.83      281.67      5.75 o 
 -13   3   2       83.01      106.86      8.09 o 
 -12   3   2      701.35      707.94     15.31 o 
 -11   3   2      218.22      226.59      5.65 o 
 -10   3   2      103.91      115.05      5.56 o 
  -9   3   2       20.10       22.42      9.46 o 
  -8   3   2       24.24       30.71      3.90 o 
  -7   3   2      206.07      198.80      4.58 o 
  -6   3   2        5.50        8.19      1.66 o 
  -5   3   2      908.89      945.84     10.72 o 
  -4   3   2     7624.99     7738.01     71.66 o 
  -3   3   2     4338.47     4508.06     11.89 o 
  -2   3   2     3881.32     4096.33     32.66 o 
  -1   3   2      645.08      657.05      5.07 o 
   0   3   2       18.69       29.05      2.63 o 
   1   3   2      169.04      168.28      2.92 o 
   2   3   2        4.09        3.41      2.14 o 
   3   3   2      235.73      238.00      2.73 o 
   4   3   2      241.01      220.45      3.61 o 
   5   3   2      318.75      348.75      3.80 o 
   6   3   2     1943.81     2043.00     12.19 o 
   7   3   2     2115.69     2185.73     28.08 o 
   8   3   2      406.04      408.81      9.94 o 
   9   3   2       11.32        6.92      4.39 o 
  10   3   2       15.64       15.11      2.83 o 
  11   3   2        6.52        5.17     10.14 o 
  12   3   2       77.89       71.86     10.14 o 
 -13   4   2        1.98        0.19      5.56 o 
 -12   4   2      455.85      484.18     11.89 o 
 -11   4   2       29.80       28.86      4.29 o 
 -10   4   2      220.61      227.37      5.95 o 
  -9   4   2        2.86        7.80      8.29 o 
  -8   4   2       84.65       71.95      5.95 o 
  -7   4   2      101.04       91.84      5.75 o 
  -6   4   2      266.99      250.67      5.26 o 
  -5   4   2      179.54      180.86      3.22 o 
  -4   4   2    11146.32    11375.31     17.06 o 
  -3   4   2       97.32      100.81      4.29 o 
  -2   4   2      531.71      520.35      5.95 o 
  -1   4   2       84.54       97.11      2.44 o 
   0   4   2        3.32        3.22      3.02 o 
   1   4   2       38.96       44.46      2.24 o 
   2   4   2       44.53       31.49      2.73 o 
   3   4   2      279.23      301.66      3.02 o 
   4   4   2      942.82      928.48     13.36 o 
   5   4   2      571.30      613.46      9.36 o 
   6   4   2     3765.69     3850.73     43.97 o 
   7   4   2        1.91        2.24      3.90 o 
   8   4   2      216.25      207.87      6.24 o 
   9   4   2      199.73      179.89      7.51 o 
  10   4   2       60.25       66.10      4.29 o 
  11   4   2        9.41       11.50      3.51 o 
  12   4   2       63.99       55.67      4.87 o 
 -13   5   2      148.23      155.71      5.17 o 
 -12   5   2       43.95       41.05      6.53 o 
 -11   5   2       37.45       41.14      5.56 o 
 -10   5   2      480.04      471.21      5.65 o 
  -9   5   2       22.55       31.69      6.63 o 
  -8   5   2       62.86       66.88      7.99 o 
  -7   5   2      444.74      404.33      6.04 o 
  -6   5   2      981.48     1005.61      6.43 o 
  -5   5   2      404.56      402.87      4.97 o 
  -4   5   2      805.61      713.69      7.51 o 
  -3   5   2       42.08       56.06      2.92 o 
  -2   5   2      240.13      245.02      5.26 o 
  -1   5   2      255.13      242.19      4.29 o 
   0   5   2     2218.62     2311.41     14.82 o 
   1   5   2        3.35        0.49      1.66 o 
   2   5   2       27.63       18.52      3.31 o 
   3   5   2     1277.08     1272.66     11.41 o 
   4   5   2     1990.52     2062.30     23.98 o 
   5   5   2      108.34      102.18      4.19 o 
   6   5   2      271.91      273.97      4.39 o 
   7   5   2      227.50      233.12      6.73 o 
   8   5   2      296.68      294.45      7.02 o 
   9   5   2      172.99      165.85     10.14 o 
  10   5   2      167.20      159.22     14.23 o 
  11   5   2       60.64       57.23      6.82 o 
  12   5   2        3.11        3.31      3.80 o 
 -12   6   2        3.44        3.61      5.95 o 
 -11   6   2      349.21      357.63      9.16 o 
 -10   6   2       67.17       80.53      5.65 o 
  -9   6   2      165.07      175.69      7.02 o 
  -8   6   2        2.65        3.22      4.87 o 
  -7   6   2      116.45      114.85      7.41 o 
  -6   6   2       70.15       71.08      8.29 o 
  -5   6   2      378.74      372.54      7.90 o 
  -4   6   2        3.31        0.19      2.24 o 
  -3   6   2     1210.97     1169.21     11.02 o 
  -2   6   2        1.66        2.34      5.46 o 
  -1   6   2     1551.34     1490.76      5.65 o 
   0   6   2      310.11      314.34      4.97 o 
   1   6   2      909.58      880.51     10.24 o 
   2   6   2      301.70      324.67      5.26 o 
   3   6   2      470.77      452.10      2.44 o 
   4   6   2        1.12        1.07      4.09 o 
   5   6   2      619.40      652.76      5.65 o 
   6   6   2        0.79        0.58      4.29 o 
   7   6   2      729.41      751.23     24.86 o 
   8   6   2        1.29        4.58      3.70 o 
   9   6   2      260.60      246.77     18.91 o 
  10   6   2        9.87        8.58      8.19 o 
  11   6   2      214.97      205.92      9.26 o 
 -12   7   2       25.68       25.35      4.19 o 
 -11   7   2       73.53       74.68      6.73 o 
 -10   7   2      498.73      493.64     20.86 o 
  -9   7   2       10.36       14.04      8.58 o 
  -8   7   2       95.14       91.45     15.70 o 
  -7   7   2        0.69       -0.39      7.41 o 
  -6   7   2       18.59       27.49      4.19 o 
  -5   7   2       27.45       25.84      2.92 o 
  -4   7   2      487.73      468.19      5.26 o 
  -3   7   2      284.67      273.68      2.24 o 
  -2   7   2      300.83      300.00      4.48 o 
  -1   7   2      666.65      684.15      8.68 o 
   0   7   2     3083.38     3160.72     23.69 o 
   1   7   2       11.48        2.92      4.97 o 
   2   7   2      597.05      577.29      5.56 o 
   3   7   2      136.22      126.85      7.21 o 
   4   7   2       10.65        8.77      3.31 o 
   5   7   2      125.84      125.48      5.17 o 
   6   7   2      615.45      633.16      9.26 o 
   7   7   2      172.84      169.75      7.60 o 
   8   7   2      244.79      239.46     14.43 o 
   9   7   2      176.14      180.76     18.43 o 
  10   7   2      680.05      741.87     34.51 o 
  11   7   2       17.49       17.35      5.56 o 
 -11   8   2       91.72       88.53      8.38 o 
 -10   8   2      211.07      212.45     15.50 o 
  -9   8   2       54.79       43.09     10.24 o 
  -8   8   2      536.90      396.53     58.21 o 
  -7   8   2        0.10        1.95      5.26 o 
  -6   8   2        2.08        1.56      2.63 o 
  -5   8   2       94.61       86.58      4.29 o 
  -4   8   2       79.45       76.73      2.83 o 
  -3   8   2      120.61      100.13      3.90 o 
  -2   8   2     1362.86     1382.93     10.72 o 
  -1   8   2     1061.35     1061.76      8.58 o 
   0   8   2     1426.88     1423.10      9.75 o 
   1   8   2        0.14        0.78      4.58 o 
   2   8   2      319.62      316.58     11.50 o 
   3   8   2        0.07       -3.31      5.07 o 
   4   8   2       14.83       10.14      2.34 o 
   5   8   2      112.63      117.10      5.85 o 
   6   8   2      165.81      181.06      5.85 o 
   7   8   2      127.77      127.43     11.11 o 
   8   8   2      573.08      573.49     42.80 o 
   9   8   2      313.04      301.27     40.85 o 
  10   8   2      194.65      204.55      9.75 o 
 -10   9   2       55.21       48.94     29.25 o 
  -9   9   2       80.31       89.70     10.04 o 
  -8   9   2       24.92       29.83     10.24 o 
  -7   9   2      305.33      285.18      3.61 o 
  -6   9   2       38.98       41.73      7.90 o 
  -5   9   2      169.53      176.28      7.12 o 
  -4   9   2       36.12       46.60      8.19 o 
  -3   9   2      805.63      830.98      4.87 o 
  -2   9   2      257.12      254.47      8.77 o 
  -1   9   2      188.78      188.56      4.29 o 
   0   9   2       20.42       22.91      2.92 o 
   1   9   2      454.36      444.99      6.14 o 
   2   9   2      162.85      174.62      6.14 o 
   3   9   2      178.23      173.84      9.75 o 
   4   9   2        0.99       -0.88      8.68 o 
   5   9   2      132.68      131.82      9.75 o 
   6   9   2        0.61       12.09      2.83 o 
   7   9   2      389.66      406.28     11.89 o 
   8   9   2       60.84       62.30     12.09 o 
   9   9   2       32.90       37.83      4.09 o 
  -9  10   2      114.58      113.20      5.46 o 
  -8  10   2        3.25        2.05      9.46 o 
  -7  10   2      146.70      136.60      3.02 o 
  -6  10   2       22.66       29.05      3.51 o 
  -5  10   2      355.51      367.67      3.61 o 
  -4  10   2       53.39       60.94      7.60 o 
  -3  10   2      348.52      365.33      9.07 o 
  -2  10   2       37.38       32.27      4.19 o 
  -1  10   2      633.00      614.93      7.90 o 
   0  10   2      100.12      102.08      6.14 o 
   1  10   2       61.10       58.69      5.85 o 
   2  10   2       63.56       63.18      8.38 o 
   3  10   2      250.47      250.48      5.75 o 
   4  10   2       40.87       46.31      4.97 o 
   5  10   2      211.04      221.91      6.82 o 
   6  10   2       33.19       31.78      4.87 o 
   7  10   2      189.56      200.26      7.60 o 
   8  10   2        4.93        7.90      8.58 o 
  -8  11   2       38.29       45.34      7.31 o 
  -7  11   2      141.60      125.09      8.68 o 
  -6  11   2      174.58      172.87      5.75 o 
  -5  11   2      116.23      114.46     11.70 o 
  -4  11   2      306.19      304.29      5.36 o 
  -3  11   2      160.33      155.80      9.75 o 
  -2  11   2       24.49       33.15      6.63 o 
  -1  11   2      556.62      542.00     15.70 o 
   0  11   2       37.55       39.49      7.90 o 
   1  11   2        3.67       11.60      4.39 o 
   2  11   2       46.65       56.45      6.53 o 
   3  11   2      332.34      311.22      7.80 o 
   4  11   2      362.15      372.54      6.14 o 
   5  11   2      109.33      101.98      6.34 o 
   6  11   2      131.25      121.19     10.53 o 
  -6  12   2      103.06       76.34      7.90 o 
  -5  12   2        7.62       16.96     12.38 o 
  -4  12   2      289.27      283.14      4.48 o 
  -3  12   2       81.57       79.95     10.04 o 
  -2  12   2      161.75      175.40      5.65 o 
  -1  12   2        4.06        0.97     10.82 o 
   0  12   2       73.18       68.54      7.51 o 
   1  12   2      788.46      763.91     12.09 o 
   2  12   2       34.57       40.56      7.31 o 
   3  12   2       25.59       17.06      4.19 o 
   4  12   2      164.38      169.36     13.06 o 
  -1  13   2      124.24      126.26      8.38 o 
   0  13   2        0.88        5.85      6.34 o 
 -13   0   3       25.16       23.89      1.85 o 
 -11   0   3       53.90       52.65      6.63 o 
  -9   0   3      744.42      703.85      7.70 o 
  -7   0   3    11465.39    11895.08    166.24 o 
  -5   0   3      136.31      111.44      3.80 o 
  -3   0   3      405.61      399.75      4.78 o 
  -1   0   3       67.52       59.28      1.66 o 
   1   0   3     6175.62     6061.71     57.13 o 
   3   0   3    14082.03    14184.65    139.13 o 
   5   0   3      770.28     1033.88      5.17 o 
   7   0   3      324.40      311.41      7.21 o 
   9   0   3        6.48        7.12      2.63 o 
  11   0   3      266.99      249.01      6.04 o 
 -14   1   3       26.02       24.18      8.77 o 
 -13   1   3      207.39      202.70      5.36 o 
 -12   1   3       29.97       33.54      8.29 o 
 -11   1   3       53.07       53.14      3.90 o 
 -10   1   3      197.39      199.68      3.12 o 
  -9   1   3      782.51      788.86      7.99 o 
  -8   1   3      497.76      506.22      8.97 o 
  -7   1   3     1354.87     1404.47     20.18 o 
  -6   1   3      592.21      598.35      6.34 o 
  -5   1   3      646.73      623.31      5.75 o 
  -4   1   3      576.22      560.52      4.09 o 
  -3   1   3      520.27      519.57      7.99 o 
  -2   1   3        7.00        6.73      4.09 o 
  -1   1   3     1334.29     1344.71      6.73 o 
   0   1   3      340.07      369.52      7.90 o 
   1   1   3     3941.19     3859.79     77.02 o 
   2   1   3       58.96       56.94      3.12 o 
   3   1   3      596.24      564.71      9.16 o 
   4   1   3      416.62      424.12      6.24 o 
   5   1   3      970.66     1022.08     15.21 o 
   6   1   3      120.82      115.83      4.78 o 
   7   1   3      179.87      167.89      5.56 o 
   8   1   3       31.00       27.20      4.87 o 
   9   1   3       45.40       44.36      3.31 o 
  10   1   3       20.40       26.13      4.39 o 
  11   1   3      127.65      129.38     11.99 o 
  12   1   3        9.55       10.72      5.07 o 
 -14   2   3      181.70      175.89      8.68 o 
 -13   2   3       49.52       49.72      6.63 o 
 -12   2   3      216.61      224.64      9.36 o 
 -11   2   3        8.22        9.07      6.63 o 
 -10   2   3      222.71      227.56      5.85 o 
  -9   2   3       79.97       81.70      2.73 o 
  -8   2   3       36.42       29.05      2.92 o 
  -7   2   3       13.49       16.67      2.73 o 
  -6   2   3     1931.45     2006.53     19.21 o 
  -5   2   3      214.39      259.54      3.02 o 
  -4   2   3     1318.60     1267.39      8.97 o 
  -3   2   3      397.85      443.04      6.82 o 
  -2   2   3      185.33      152.78      2.05 o 
  -1   2   3      276.19      287.72      3.02 o 
   0   2   3      674.15      633.45      3.41 o 
   1   2   3     1492.83     1536.68     20.86 o 
   2   2   3      256.65      220.06      3.22 o 
   3   2   3       29.66       26.62      5.56 o 
   4   2   3     2493.36     2575.44     31.59 o 
   5   2   3      117.31      153.66      3.51 o 
   6   2   3      826.31      851.26      6.73 o 
   7   2   3       16.86       21.74      3.22 o 
   8   2   3      139.58      139.23      5.26 o 
   9   2   3        0.11       -0.58      1.75 o 
  10   2   3      226.25      240.82     12.87 o 
  11   2   3       15.48       12.67      2.63 o 
  12   2   3      119.77      131.23      9.85 o 
 -14   3   3      120.38      114.66     12.77 o 
 -13   3   3      321.59      334.23      7.90 o 
 -12   3   3       70.01       74.98      4.39 o 
 -11   3   3      211.28      233.02      6.63 o 
 -10   3   3      110.63      118.27      5.65 o 
  -9   3   3       73.17       66.88      6.04 o 
  -8   3   3      109.56      120.70      4.09 o 
  -7   3   3       69.85       71.17      3.12 o 
  -6   3   3       43.84       78.78      4.97 o 
  -5   3   3        1.39        0.97      2.05 o 
  -4   3   3     1737.82     1854.33      6.82 o 
  -3   3   3     9952.50     9846.53     96.23 o 
  -2   3   3      140.11      112.42      4.97 o 
  -1   3   3      765.69      774.24      5.56 o 
   0   3   3        1.80        0.49      1.56 o 
   1   3   3      969.16      958.71     11.99 o 
   2   3   3      654.19      655.39     10.53 o 
   3   3   3      523.12      509.82      8.58 o 
   4   3   3      710.64      734.85     11.41 o 
   5   3   3      397.83      404.43      2.73 o 
   6   3   3     1297.62     1364.99     13.26 o 
   7   3   3     2903.95     2956.66     52.16 o 
   8   3   3       89.31       95.74      4.48 o 
   9   3   3       62.41       63.47      4.87 o 
  10   3   3        7.76        7.02      4.97 o 
  11   3   3      177.48      170.82     13.84 o 
  12   3   3      126.86      117.78     11.41 o 
 -13   4   3      342.14      347.68     12.67 o 
 -12   4   3       26.11       31.39      4.48 o 
 -11   4   3      121.52      124.80      6.53 o 
 -10   4   3       55.48       39.88      3.51 o 
  -9   4   3       26.97       26.81      4.19 o 
  -8   4   3       12.74       14.82      3.22 o 
  -7   4   3      149.48      139.03      4.09 o 
  -6   4   3      350.86      380.73      5.65 o 
  -5   4   3     7708.29     7880.07    103.15 o 
  -4   4   3     6367.64     6535.56     38.90 o 
  -3   4   3     2437.24     2416.03     29.64 o 
  -2   4   3        1.98        2.92      3.70 o 
  -1   4   3      515.67      499.29      8.29 o 
   0   4   3      819.98      929.56      6.73 o 
   1   4   3      114.78       97.69      2.73 o 
   2   4   3       29.73       31.30      3.31 o 
   3   4   3     2302.70     2437.67     29.15 o 
   4   4   3       21.62       22.33      3.70 o 
   5   4   3     5816.72     5828.40     37.73 o 
   6   4   3     1080.68     1060.50     21.06 o 
   7   4   3      366.49      358.41     14.14 o 
   8   4   3       55.72       57.04      5.26 o 
   9   4   3      199.54      212.26     13.55 o 
  10   4   3       15.43       17.94      3.70 o 
  11   4   3      139.41      135.91     11.11 o 
  12   4   3       34.27       27.30      6.34 o 
 -13   5   3       94.61      102.08      9.65 o 
 -12   5   3      164.46      159.02      5.85 o 
 -11   5   3      120.97      123.92      5.56 o 
 -10   5   3        6.10       -0.19      5.26 o 
  -9   5   3        2.26        8.58      4.68 o 
  -8   5   3        7.35        8.97      2.73 o 
  -7   5   3      385.92      382.00      5.85 o 
  -6   5   3     1976.69     2031.59     11.70 o 
  -5   5   3     1249.65     1245.84     15.79 o 
  -4   5   3      928.33     1001.90     12.38 o 
  -3   5   3     2065.34     2124.02     22.13 o 
  -2   5   3      500.40      487.20      6.92 o 
  -1   5   3       13.61       10.63      3.70 o 
   0   5   3        3.26        1.36      2.44 o 
   1   5   3       86.79       80.53      2.24 o 
   2   5   3      188.96      160.97      4.48 o 
   3   5   3      589.49      604.40     13.36 o 
   4   5   3     1689.14     1733.24     13.75 o 
   5   5   3     1639.24     1647.34     17.55 o 
   6   5   3      577.94      602.64      7.21 o 
   7   5   3      203.82      202.02      7.12 o 
   8   5   3       25.41       27.30      2.83 o 
   9   5   3        4.78        6.14      2.92 o 
  10   5   3       80.63       74.00     10.53 o 
  11   5   3       48.87       43.97      5.17 o 
 -13   6   3        0.06        2.14      9.36 o 
 -12   6   3       72.70       78.88      4.58 o 
 -11   6   3       12.78       10.92      8.09 o 
 -10   6   3      400.68      392.34     13.45 o 
  -9   6   3       74.80       58.11      6.73 o 
  -8   6   3        1.77       14.82      4.68 o 
  -7   6   3        6.04        3.70      4.09 o 
  -6   6   3     1431.63     1444.16     14.72 o 
  -5   6   3        8.97        6.82      4.19 o 
  -4   6   3      611.10      603.52     12.38 o 
  -3   6   3       23.75       29.93      2.34 o 
  -2   6   3      466.60      408.72      7.70 o 
  -1   6   3        5.86        8.58      3.41 o 
   0   6   3      254.41      244.33      3.31 o 
   1   6   3       67.50       78.68      2.92 o 
   2   6   3        7.96       16.77      2.53 o 
   3   6   3        0.04        0.88      2.53 o 
   4   6   3     1593.24     1615.46     16.18 o 
   5   6   3       64.34       69.81      3.31 o 
   6   6   3       33.73       34.03      3.12 o 
   7   6   3       15.89       15.01      4.87 o 
   8   6   3      219.95      203.19      7.51 o 
   9   6   3        1.31       -3.80      3.90 o 
  10   6   3       20.28       22.33      4.68 o 
  11   6   3        4.43       12.09      5.95 o 
 -12   7   3       94.96       92.92      9.07 o 
 -11   7   3       53.91       51.87      8.09 o 
 -10   7   3       25.00       21.06      4.87 o 
  -9   7   3      533.38      524.15     13.94 o 
  -8   7   3       62.29       77.12      6.53 o 
  -7   7   3      122.11      139.03      6.43 o 
  -6   7   3      147.27      139.42      4.19 o 
  -5   7   3       84.03       81.51      2.14 o 
  -4   7   3       64.49       65.13      4.39 o 
  -3   7   3       81.88       75.66      6.82 o 
  -2   7   3      255.69      273.09      5.17 o 
  -1   7   3      911.96      907.23     11.41 o 
   0   7   3       55.08       45.24      4.00 o 
   1   7   3      805.14      802.12      9.16 o 
   2   7   3       40.95       41.92      5.36 o 
   3   7   3       12.13       17.45      4.97 o 
   4   7   3        1.42        1.46      4.58 o 
   5   7   3       27.38       28.66      4.97 o 
   6   7   3       88.96       83.46      3.70 o 
   7   7   3      209.72      212.94      5.56 o 
   8   7   3        3.82        0.68      5.85 o 
   9   7   3      496.40      497.34     35.68 o 
  10   7   3       22.53       20.38      5.75 o 
 -11   8   3      106.09      122.65     15.11 o 
 -10   8   3       15.09        6.34     10.63 o 
  -9   8   3      186.89      167.99      4.87 o 
  -8   8   3        1.59        1.46      3.80 o 
  -7   8   3      272.69      257.98     16.77 o 
  -6   8   3       56.58       61.33      7.80 o 
  -5   8   3      172.59      178.52      7.51 o 
  -4   8   3       17.28       16.96      3.51 o 
  -3   8   3     1603.51     1580.36     14.23 o 
  -2   8   3      265.53      274.95      3.12 o 
  -1   8   3      352.97      346.02      5.85 o 
   0   8   3       90.42       91.65      4.78 o 
   1   8   3      732.64      729.39      6.14 o 
   2   8   3        1.63        5.75      4.68 o 
   3   8   3       96.48       96.91      7.31 o 
   4   8   3       16.11       11.11      5.75 o 
   5   8   3      246.72      255.84      8.29 o 
   6   8   3        5.23       10.63      5.95 o 
   7   8   3      526.76      537.51     18.62 o 
   8   8   3       16.03       20.57      4.68 o 
   9   8   3       81.78       74.59     14.33 o 
 -10   9   3      211.52      233.71     11.31 o 
  -9   9   3       49.55       60.06      5.07 o 
  -8   9   3       93.29       93.21      5.65 o 
  -7   9   3      131.28      114.37      9.36 o 
  -6   9   3      421.50      388.34     10.14 o 
  -5   9   3      123.26      108.61      6.92 o 
  -4   9   3      106.49      114.56      7.02 o 
  -3   9   3      953.13      937.65      5.36 o 
  -2   9   3      130.58      138.25      6.73 o 
  -1   9   3        2.88       -0.19      3.90 o 
   0   9   3     1219.68     1214.06      9.65 o 
   1   9   3      411.55      414.47      6.34 o 
   2   9   3      111.70      119.14      6.24 o 
   3   9   3      256.93      276.60      4.97 o 
   4   9   3      479.81      486.62      4.78 o 
   5   9   3       92.90      102.18      7.99 o 
   6   9   3       38.70       38.61      4.09 o 
   7   9   3      452.88      485.55      8.87 o 
   8   9   3      291.64      285.18     25.06 o 
  -9  10   3       21.17       16.18      5.17 o 
  -8  10   3       40.33       38.80      8.48 o 
  -7  10   3        9.48        2.34      6.92 o 
  -6  10   3      290.81      270.36     11.99 o 
  -5  10   3       60.08       55.77      5.85 o 
  -4  10   3      543.27      537.12      8.68 o 
  -3  10   3      166.24      154.93      7.80 o 
  -2  10   3      487.17      463.22      2.92 o 
  -1  10   3     1243.50     1228.98     15.01 o 
   0  10   3        9.55       12.38      5.75 o 
   1  10   3       75.53       73.12      7.12 o 
   2  10   3      461.92      485.45      6.43 o 
   3  10   3       41.41       40.07      2.83 o 
   4  10   3      381.12      401.89      9.36 o 
   5  10   3       41.81       40.46      8.29 o 
   6  10   3      598.23      642.42      6.92 o 
   7  10   3        8.90       13.65      8.38 o 
  -8  11   3       20.78       10.82      6.92 o 
  -7  11   3      198.23      198.31      4.29 o 
  -6  11   3       34.89       23.30     10.33 o 
  -5  11   3      315.83      324.38      7.80 o 
  -4  11   3       92.84       88.33      5.46 o 
  -3  11   3      237.30      231.46      5.46 o 
  -2  11   3       24.16       20.67      9.55 o 
  -1  11   3        7.83        9.26      9.65 o 
   0  11   3       57.99       61.52     10.43 o 
   1  11   3        7.87        5.56      6.04 o 
   2  11   3        8.17        4.78      6.04 o 
   3  11   3      471.89      487.11      5.65 o 
   4  11   3       33.88       31.49      8.68 o 
   5  11   3      439.64      454.64     15.11 o 
   6  11   3       36.16       42.02      3.70 o 
  -5  12   3      164.93      137.96     15.89 o 
  -4  12   3       16.80       20.86      7.60 o 
  -3  12   3      333.43      327.99      9.85 o 
  -2  12   3       31.91       22.42      6.43 o 
  -1  12   3       37.15       37.44      5.95 o 
   0  12   3       10.04       14.72      5.65 o 
   1  12   3        1.02       11.41      8.68 o 
   2  12   3        3.16       10.14      5.65 o 
   3  12   3      172.66      190.12     10.04 o 
   4  12   3      108.23      109.59     14.43 o 
 -14   0   4      298.75      317.26      7.51 o 
 -12   0   4       13.79       11.80      4.00 o 
 -10   0   4        5.79        4.58      4.58 o 
  -8   0   4     4252.82     4318.23     21.16 o 
  -6   0   4      892.64      862.28      3.12 o 
  -4   0   4      593.65      567.74      2.24 o 
  -2   0   4       96.18      142.64      1.75 o 
   0   0   4     1367.43     1369.28      6.53 o 
   2   0   4     9294.52     9297.61    274.56 o 
   4   0   4     1043.86     1039.83     10.53 o 
   6   0   4      128.75       97.01      1.85 o 
   8   0   4      383.71      405.99     15.70 o 
  10   0   4      479.42      506.31     30.03 o 
  12   0   4      702.27      465.36     15.60 o 
 -14   1   4       70.51       82.48      6.53 o 
 -13   1   4       48.79       46.31      3.70 o 
 -12   1   4      115.12      122.26      6.92 o 
 -11   1   4       91.43       12.77     44.95 o 
 -10   1   4      279.66      232.73     32.27 o 
  -9   1   4      356.05      326.62      9.65 o 
  -8   1   4      263.74      212.45     14.62 o 
  -7   1   4      871.18      861.50     13.16 o 
  -6   1   4     1832.43     1933.11     19.21 o 
  -5   1   4      123.78      111.44      3.22 o 
  -4   1   4       71.76       66.49      3.61 o 
  -3   1   4      367.82      332.28      2.53 o 
  -2   1   4      153.83      164.77      4.19 o 
  -1   1   4     1713.09     1613.61     13.16 o 
   0   1   4     1791.43     1839.71     22.13 o 
   1   1   4     1044.09     1092.09      7.31 o 
   2   1   4     2873.73     3023.35     25.06 o 
   3   1   4     1238.72     1299.27     37.73 o 
   4   1   4      842.70     1019.74     10.72 o 
   5   1   4      132.24      106.27      3.51 o 
   6   1   4      138.83      127.72      2.53 o 
   7   1   4      222.78      210.11      4.29 o 
   8   1   4       31.33       27.79      3.51 o 
   9   1   4      300.61      293.18     16.18 o 
  10   1   4      411.80      394.48     27.49 o 
  11   1   4       95.01       95.35     13.16 o 
  12   1   4      217.28      183.59      4.58 o 
 -14   2   4        3.95        3.61      5.36 o 
 -13   2   4      134.96      143.91     20.96 o 
 -12   2   4       30.73       35.29      7.41 o 
 -11   2   4      296.08      300.88      7.41 o 
 -10   2   4       66.96       70.30      5.46 o 
  -9   2   4     1646.21     1672.40     14.92 o 
  -8   2   4       26.81       24.86      4.00 o 
  -7   2   4      677.38      651.29      7.90 o 
  -6   2   4       82.35       79.17      4.58 o 
  -5   2   4      710.99      653.63     12.67 o 
  -4   2   4        0.52        1.27      2.34 o 
  -3   2   4      789.90      763.71      5.65 o 
  -2   2   4     1768.50     1945.20      8.68 o 
  -1   2   4     2913.30     2958.22     12.09 o 
   0   2   4      564.96      642.13     12.19 o 
   1   2   4     6655.96     6912.10    118.46 o 
   2   2   4       13.74       18.91      3.12 o 
   3   2   4      170.03       91.75      3.31 o 
   4   2   4        0.94        0.10      2.73 o 
   5   2   4      437.71      397.60      5.75 o 
   6   2   4       69.55       64.25      3.22 o 
   7   2   4      182.60      176.08     14.23 o 
   8   2   4      119.50      111.73      6.24 o 
   9   2   4      264.20      256.33     13.84 o 
  10   2   4       18.95       15.79      8.19 o 
  11   2   4      550.93      547.07     61.03 o 
 -14   3   4      145.64      134.26     12.09 o 
 -13   3   4       71.58       66.69      6.73 o 
 -12   3   4       10.74       14.23      5.85 o 
 -11   3   4      104.31      123.43      7.99 o 
 -10   3   4      155.97      176.47      4.09 o 
  -9   3   4      342.28      338.13      6.73 o 
  -8   3   4       55.78       57.23      3.51 o 
  -7   3   4      132.08      103.74      9.07 o 
  -6   3   4       35.68       28.76      2.44 o 
  -5   3   4     2064.39     2092.13      7.12 o 
  -4   3   4     2198.61     2236.43     12.28 o 
  -3   3   4      335.46      298.35      3.51 o 
  -2   3   4       55.14       39.39      1.56 o 
  -1   3   4      648.90      658.41      8.29 o 
   0   3   4      108.25       96.62      3.12 o 
   1   3   4      764.99      730.95      7.99 o 
   2   3   4        1.91        3.31      2.24 o 
   3   3   4      781.82      765.08      8.77 o 
   4   3   4      888.55      922.24     13.94 o 
   5   3   4      415.70      407.74      5.46 o 
   6   3   4      475.54      456.30      6.92 o 
   7   3   4       31.72       33.15      5.07 o 
   8   3   4       40.90       42.80      1.66 o 
   9   3   4       52.94       55.57      3.90 o 
  10   3   4        1.69        2.44      4.39 o 
  11   3   4       51.35       42.61      5.46 o 
 -14   4   4       48.10       41.05     13.94 o 
 -13   4   4       60.88       55.38      4.19 o 
 -12   4   4      421.42      443.82     11.80 o 
 -11   4   4       68.73       60.74      7.12 o 
 -10   4   4       30.95       11.89      5.95 o 
  -9   4   4       11.18        8.29      5.85 o 
  -8   4   4       70.10       72.93      4.39 o 
  -7   4   4        1.15        1.56      3.80 o 
  -6   4   4     1892.66     1885.73     18.13 o 
  -5   4   4      303.03      314.34     10.04 o 
  -4   4   4      644.49      595.33      2.44 o 
  -3   4   4      517.70      584.90      8.19 o 
  -2   4   4     1329.65     1313.02      5.56 o 
  -1   4   4      933.62     1035.25      8.19 o 
   0   4   4     1392.61     1742.41      7.60 o 
   1   4   4       61.37       79.85      2.24 o 
   2   4   4     1296.93     1345.39     12.48 o 
   3   4   4       61.68       54.99      3.61 o 
   4   4   4     1309.43     1358.75     15.01 o 
   5   4   4      133.38      130.94      2.92 o 
   6   4   4      407.87      388.83      8.48 o 
   7   4   4       42.90       44.46      2.24 o 
   8   4   4       70.27       77.32      3.70 o 
   9   4   4       50.72       50.02      4.58 o 
  10   4   4        7.25        4.58      6.04 o 
  11   4   4       18.33       18.82      8.38 o 
 -13   5   4      110.81      119.05      7.99 o 
 -12   5   4       69.43       69.52      9.46 o 
 -11   5   4      122.04      112.90      7.41 o 
 -10   5   4        0.57       -0.10      8.38 o 
  -9   5   4       63.71       64.25      7.02 o 
  -8   5   4        1.35        0.88      4.29 o 
  -7   5   4      176.33      173.84      4.09 o 
  -6   5   4      304.82      297.37     19.60 o 
  -5   5   4     4408.25     4524.35     40.85 o 
  -4   5   4        6.13        4.68      4.68 o 
  -3   5   4      992.88      992.83      3.61 o 
  -2   5   4      251.85      236.44      4.78 o 
  -1   5   4      393.07      382.98      2.34 o 
   0   5   4        2.15        6.34      2.34 o 
   1   5   4        1.32        2.92      3.61 o 
   2   5   4       10.87        7.12      2.53 o 
   3   5   4      297.09      291.42      2.63 o 
   4   5   4      946.14      964.85     13.36 o 
   5   5   4     3483.99     3593.62     41.44 o 
   6   5   4        1.23        4.58      4.68 o 
   7   5   4      183.83      192.17      6.63 o 
   8   5   4      189.84      185.64     10.14 o 
   9   5   4        6.68        5.07      3.41 o 
  10   5   4        6.33        9.26      4.58 o 
  11   5   4        1.73        3.80      7.02 o 
 -13   6   4       72.68       89.50     11.50 o 
 -12   6   4        5.54        5.46      8.77 o 
 -11   6   4      153.76      130.84      6.73 o 
 -10   6   4       14.09       19.11      3.31 o 
  -9   6   4      109.20      119.92      6.24 o 
  -8   6   4        6.01        7.02      7.21 o 
  -7   6   4     2181.85     2288.99      8.68 o 
  -6   6   4     1862.96     1833.76     24.57 o 
  -5   6   4     1793.58     1705.75     12.87 o 
  -4   6   4        7.86        5.26      5.17 o 
  -3   6   4      520.29      493.35      5.75 o 
  -2   6   4       78.81       87.85      3.70 o 
  -1   6   4      361.70      396.24      3.41 o 
   0   6   4       20.93       23.30      1.46 o 
   1   6   4      492.89      505.53      4.48 o 
   2   6   4       68.02       65.32      2.14 o 
   3   6   4     3098.67     3236.09     39.00 o 
   4   6   4     1011.98     1071.42      8.68 o 
   5   6   4      663.01      689.61     10.92 o 
   6   6   4      342.16      339.49      8.09 o 
   7   6   4      238.39      251.06      5.17 o 
   8   6   4        0.04       -0.78      7.12 o 
   9   6   4      262.39      263.15     17.26 o 
  10   6   4        5.48        8.77      3.70 o 
 -12   7   4       86.90      114.95     12.19 o 
 -11   7   4       33.79       37.05      7.21 o 
 -10   7   4       94.74       83.65      5.85 o 
  -9   7   4      443.57      426.56      7.02 o 
  -8   7   4     1110.81     1100.28     23.11 o 
  -7   7   4      251.82      221.03     13.84 o 
  -6   7   4      188.84      204.55      3.51 o 
  -5   7   4     1884.18     1830.84     15.60 o 
  -4   7   4       72.40       67.86      6.04 o 
  -3   7   4        2.81        1.07      2.63 o 
  -2   7   4     1488.32     1460.93     12.09 o 
  -1   7   4      568.00      566.37      6.92 o 
   0   7   4      272.90      266.85      5.07 o 
   1   7   4      530.69      549.21      8.09 o 
   2   7   4     1406.11     1479.65     22.33 o 
   3   7   4      585.39      608.30      6.14 o 
   4   7   4       18.65       19.50      4.48 o 
   5   7   4      901.37      961.63     12.87 o 
   6   7   4       27.84       27.59      4.09 o 
   7   7   4        0.78       -1.07      5.07 o 
   8   7   4      767.25      733.58     31.10 o 
   9   7   4      199.27      165.46     10.33 o 
 -11   8   4        0.01       11.11      8.19 o 
 -10   8   4       69.35       70.30      9.07 o 
  -9   8   4        1.88        4.68      6.82 o 
  -8   8   4      837.32      799.30     17.84 o 
  -7   8   4        4.81        3.80      4.09 o 
  -6   8   4      272.04      261.59      7.21 o 
  -5   8   4       14.34       15.21      4.09 o 
  -4   8   4      239.53      223.76      6.73 o 
  -3   8   4     1420.73     1404.57     12.09 o 
  -2   8   4        5.54        1.56      3.22 o 
  -1   8   4      207.44      214.99      7.31 o 
   0   8   4      963.88      992.25      6.43 o 
   1   8   4        1.95        0.39      5.85 o 
   2   8   4     1178.07     1231.22     18.72 o 
   3   8   4        1.06        5.85      4.78 o 
   4   8   4       24.52       31.30      6.43 o 
   5   8   4       50.83       48.07      3.80 o 
   6   8   4      250.40      239.75      8.97 o 
   7   8   4      185.77      182.03      7.80 o 
   8   8   4       56.07       51.19      6.92 o 
   9   8   4      294.75      252.04     30.61 o 
 -10   9   4       22.23       20.86     10.04 o 
  -9   9   4       74.96       79.36      8.38 o 
  -8   9   4      146.45      144.88      5.75 o 
  -7   9   4      103.80      100.91     11.60 o 
  -6   9   4       84.10       82.78      4.19 o 
  -5   9   4       88.67       86.19      5.85 o 
  -4   9   4      113.26      116.22      6.34 o 
  -3   9   4        1.00        4.68      4.29 o 
  -2   9   4        1.10       -0.58      5.07 o 
  -1   9   4       33.58       38.32      5.07 o 
   0   9   4       25.46       24.57      4.58 o 
   1   9   4      211.24      211.09      7.02 o 
   2   9   4      132.32      133.48      6.92 o 
   3   9   4       69.40       80.24      5.07 o 
   4   9   4       41.46       41.24      5.75 o 
   5   9   4      168.58      165.75      5.07 o 
   6   9   4      111.60      115.83      6.14 o 
   7   9   4       45.94       57.33      5.65 o 
   8   9   4        0.47        3.70      5.56 o 
  -9  10   4       59.40       55.38      9.26 o 
  -8  10   4       26.32       34.22      4.97 o 
  -7  10   4       82.78       86.48      4.78 o 
  -6  10   4        6.35       -0.29      6.14 o 
  -5  10   4      910.66      852.14     28.18 o 
  -4  10   4      397.78      371.86      7.02 o 
  -3  10   4       92.96       98.67      6.34 o 
  -2  10   4        0.42       -4.78      5.17 o 
  -1  10   4       38.23       38.22      3.51 o 
   0  10   4        2.76        5.46      6.43 o 
   1  10   4      102.57      105.40      5.36 o 
   2  10   4      105.28      105.30      5.75 o 
   3  10   4      303.92      314.63      4.87 o 
   4  10   4       41.67       45.34      6.04 o 
   5  10   4      389.33      416.52      8.19 o 
   6  10   4       54.18       62.89      9.75 o 
  -7  11   4      115.17      120.51     13.16 o 
  -6  11   4      140.76      135.72      9.46 o 
  -5  11   4       10.28       10.43      4.19 o 
  -4  11   4      599.01      571.83     24.67 o 
  -3  11   4       44.09       46.99      7.99 o 
  -2  11   4      445.23      428.70      4.97 o 
  -1  11   4       17.96       19.01      6.63 o 
   0  11   4        1.71        5.56      8.58 o 
   1  11   4       45.49       48.85      4.78 o 
   2  11   4      174.82      169.84      9.55 o 
   3  11   4       30.95       32.95      8.58 o 
   4  11   4      146.80      158.83      6.14 o 
   5  11   4       18.17       13.94      6.53 o 
  -5  12   4       23.56       21.35      7.99 o 
  -4  12   4      190.22      170.04     12.38 o 
  -3  12   4        1.78        4.48      7.99 o 
  -2  12   4      304.04      301.37     14.92 o 
  -1  12   4       37.50       35.39     10.33 o 
   0  12   4       79.79       94.28      9.46 o 
   1  12   4       14.57        9.65      6.82 o 
   2  12   4      173.66      173.45     11.60 o 
   3  12   4        0.55       -3.51      7.90 o 
 -13   0   5      123.70      138.55      4.78 o 
 -11   0   5      137.64      139.42      5.46 o 
  -9   0   5      718.55      690.29      3.12 o 
  -7   0   5     1342.04     1299.96      5.85 o 
  -5   0   5     1228.98     1268.37      4.68 o 
  -3   0   5     2614.70     2667.28      4.00 o 
  -1   0   5     2950.68     3204.89     29.93 o 
   1   0   5     2793.22     2749.28      8.09 o 
   3   0   5      624.15      581.09     10.82 o 
   5   0   5      360.95      326.23      6.82 o 
   7   0   5      250.34      249.60      2.73 o 
   9   0   5      835.54      838.78     91.84 o 
  11   0   5      119.95       96.82      3.31 o 
 -14   1   5       13.42       18.91     10.14 o 
 -13   1   5       29.29       26.81      6.63 o 
 -12   1   5       51.48       54.40      2.92 o 
 -11   1   5      105.69      101.69      4.29 o 
 -10   1   5       12.54        3.61      8.38 o 
  -9   1   5      381.07      218.01     97.01 o 
  -8   1   5     1400.81     1431.68     11.41 o 
  -7   1   5      287.39      265.39      3.61 o 
  -6   1   5     1072.65     1079.61     12.09 o 
  -5   1   5      800.42      843.76     13.45 o 
  -4   1   5       32.39       26.81      1.56 o 
  -3   1   5      100.15       85.41      1.95 o 
  -2   1   5     1455.72     1505.78      7.90 o 
  -1   1   5     1669.28     1757.62      8.97 o 
   0   1   5      716.66      677.13     23.40 o 
   1   1   5     2202.79     2297.66     14.14 o 
   2   1   5     3596.66     4055.08     80.83 o 
   3   1   5      104.78       87.26      4.58 o 
   4   1   5      359.30      326.23      8.58 o 
   5   1   5       71.62       53.14      2.92 o 
   6   1   5       13.98       14.72      3.02 o 
   7   1   5      207.20      173.74      9.85 o 
   8   1   5      305.42      292.40     18.82 o 
   9   1   5      323.11      321.94     25.64 o 
  10   1   5      110.31      105.01     14.14 o 
  11   1   5      166.20      144.40     20.57 o 
 -14   2   5      116.65      131.92      5.46 o 
 -13   2   5       34.74       27.10      6.63 o 
 -12   2   5        5.08        2.83      6.04 o 
 -11   2   5        9.42       12.48      6.82 o 
 -10   2   5     1037.88     1027.25     11.21 o 
  -9   2   5      315.81      328.18      3.51 o 
  -8   2   5      731.23      722.08      8.29 o 
  -7   2   5      110.68      122.26      4.00 o 
  -6   2   5      876.38      821.92     14.53 o 
  -5   2   5      245.50      264.71      3.12 o 
  -4   2   5      381.94      358.89      6.43 o 
  -3   2   5      487.35      552.14      4.19 o 
  -2   2   5      226.69      347.78      2.73 o 
  -1   2   5      102.64      105.98      2.14 o 
   0   2   5     6350.77     6719.64     51.48 o 
   1   2   5      745.07      853.70      8.68 o 
   2   2   5     1460.15     1448.74     40.07 o 
   3   2   5      261.23      274.65      4.00 o 
   4   2   5      390.82      327.30      8.19 o 
   5   2   5      110.30      114.56      2.34 o 
   6   2   5      249.31      263.15     10.14 o 
   7   2   5      102.66       97.11      4.97 o 
   8   2   5      104.93      115.54     10.14 o 
   9   2   5        0.04       -0.10      2.63 o 
  10   2   5     1090.70     1058.16    145.27 o 
  11   2   5        2.39        2.92      3.90 o 
 -14   3   5      137.00      133.09      8.58 o 
 -13   3   5       62.71       62.01     10.53 o 
 -12   3   5       40.35       54.89      5.85 o 
 -11   3   5      341.55      359.38      8.87 o 
 -10   3   5       55.57       58.21      6.63 o 
  -9   3   5      253.69      262.86      5.56 o 
  -8   3   5      320.06      313.65      7.80 o 
  -7   3   5      201.01      187.10     10.43 o 
  -6   3   5       64.82       74.00      5.36 o 
  -5   3   5      245.33      228.83      7.21 o 
  -4   3   5      559.35      548.43      3.80 o 
  -3   3   5     1145.38     1092.38     10.33 o 
  -2   3   5      157.41      132.11      2.24 o 
  -1   3   5       23.80       12.38      3.12 o 
   0   3   5      493.50      470.92     10.04 o 
   1   3   5      107.37       93.31      2.92 o 
   2   3   5      361.80      390.39      6.82 o 
   3   3   5      319.10      307.80      8.77 o 
   4   3   5      165.33      161.36      5.56 o 
   5   3   5      521.82      511.97     10.33 o 
   6   3   5      172.88      166.72      5.17 o 
   7   3   5       27.79       34.71      3.80 o 
   8   3   5      230.46      221.71     10.92 o 
   9   3   5        0.81        1.27      4.48 o 
  10   3   5      236.79      212.65     29.35 o 
  11   3   5      125.78       98.08     18.62 o 
 -14   4   5        0.98        3.80     12.28 o 
 -13   4   5      372.90      349.44      6.53 o 
 -12   4   5       45.13       43.78      4.87 o 
 -11   4   5      340.37      355.38      7.90 o 
 -10   4   5       55.40       45.34      4.58 o 
  -9   4   5      156.14      170.72      2.83 o 
  -8   4   5      180.18      198.61      6.24 o 
  -7   4   5      580.35      538.97      5.36 o 
  -6   4   5        1.33        3.80      4.09 o 
  -5   4   5      832.36      795.10     10.33 o 
  -4   4   5      293.32      296.49      4.19 o 
  -3   4   5     1175.61     1230.63     13.06 o 
  -2   4   5      126.04      127.63      3.12 o 
  -1   4   5      574.64      606.25      8.09 o 
   0   4   5      155.67      179.30      3.61 o 
   1   4   5        3.61       14.92      2.83 o 
   2   4   5       68.10       64.93      4.09 o 
   3   4   5     1160.77     1122.51      7.02 o 
   4   4   5       30.95       32.47      4.19 o 
   5   4   5      435.69      436.21      6.14 o 
   6   4   5       74.60       68.25      3.70 o 
   7   4   5      261.16      283.82     12.77 o 
   8   4   5        0.10        1.17      2.24 o 
   9   4   5       58.89       67.08      7.99 o 
  10   4   5       28.19       26.13      3.80 o 
 -13   5   5       30.32       32.86      8.09 o 
 -12   5   5      199.82      191.49     14.33 o 
 -11   5   5      346.73      328.38      7.31 o 
 -10   5   5      176.24      186.32      6.24 o 
  -9   5   5        2.34        2.63      3.70 o 
  -8   5   5        1.99       -1.75      3.02 o 
  -7   5   5     1951.15     1976.11     15.60 o 
  -6   5   5      731.98      746.26     22.33 o 
  -5   5   5       26.97       37.54      2.44 o 
  -4   5   5     1923.46     1864.38     25.15 o 
  -3   5   5      950.43      911.62      3.80 o 
  -2   5   5       80.07       88.53      3.02 o 
  -1   5   5      460.23      452.88      4.58 o 
   0   5   5      102.01       91.65      3.70 o 
   1   5   5       28.82       24.47      6.53 o 
   2   5   5      264.63      282.45      4.97 o 
   3   5   5     1206.32     1225.86     13.55 o 
   4   5   5     1188.76     1238.63     15.40 o 
   5   5   5      173.62      178.23      6.92 o 
   6   5   5     1161.29     1175.45     32.47 o 
   7   5   5      310.40      323.31      9.07 o 
   8   5   5       17.37       13.75      2.44 o 
   9   5   5        0.63       -0.97      2.83 o 
  10   5   5       19.45       20.96      4.48 o 
 -13   6   5        4.13        1.85      6.92 o 
 -12   6   5       21.41       30.32      4.58 o 
 -11   6   5        2.13        4.78      3.70 o 
 -10   6   5      179.78      186.81      6.04 o 
  -9   6   5       22.00       22.81      6.82 o 
  -8   6   5     1278.48     1274.12     18.33 o 
  -7   6   5      530.98      539.56      4.68 o 
  -6   6   5      234.50      233.80     10.82 o 
  -5   6   5      383.91      343.78      6.43 o 
  -4   6   5      472.93      471.12      6.92 o 
  -3   6   5       10.74        9.75      4.48 o 
  -2   6   5      516.71      506.31      5.36 o 
  -1   6   5        0.18        2.14      4.68 o 
   0   6   5     1507.40     1566.42      8.97 o 
   1   6   5       91.07      101.40      3.80 o 
   2   6   5     1404.16     1439.09     11.60 o 
   3   6   5      260.01      272.51      5.17 o 
   4   6   5      600.78      586.46      8.68 o 
   5   6   5      117.76      124.02      3.31 o 
   6   6   5      193.46      191.49      7.31 o 
   7   6   5      188.09      190.81     10.72 o 
   8   6   5      388.18      384.93     23.01 o 
   9   6   5        1.59       -0.88      2.73 o 
 -12   7   5       25.75       32.08      9.75 o 
 -11   7   5       37.66       39.29     11.99 o 
 -10   7   5      111.04      118.36      5.65 o 
  -9   7   5      326.50      317.26      5.56 o 
  -8   7   5      268.23      279.82      7.02 o 
  -7   7   5     1639.23     1543.22     78.49 o 
  -6   7   5       30.48       28.86      3.41 o 
  -5   7   5       82.24       79.66      5.17 o 
  -4   7   5       72.48       70.59      4.97 o 
  -3   7   5        7.09        4.39      4.09 o 
  -2   7   5      244.25      240.04      3.51 o 
  -1   7   5      571.22      578.36      6.14 o 
   0   7   5      400.86      404.52      4.09 o 
   1   7   5      697.06      717.20      9.55 o 
   2   7   5      790.78      799.30     10.14 o 
   3   7   5     2352.90     2469.65     29.35 o 
   4   7   5       40.74       39.29      2.83 o 
   5   7   5       55.09       60.35      3.51 o 
   6   7   5      293.64      278.07     10.04 o 
   7   7   5        3.00       -0.97      5.65 o 
   8   7   5       28.75       28.96      4.78 o 
   9   7   5      197.28      188.95     17.45 o 
 -11   8   5       75.09       77.02      8.87 o 
 -10   8   5        2.27        0.97      7.12 o 
  -9   8   5      858.75      863.55     21.06 o 
  -8   8   5      456.90      434.65     10.24 o 
  -7   8   5      996.43      838.00     69.22 o 
  -6   8   5       28.05       25.25      6.82 o 
  -5   8   5      159.18      135.04      7.70 o 
  -4   8   5      463.78      476.19      4.09 o 
  -3   8   5      614.65      590.26      8.48 o 
  -2   8   5        9.18       10.14      2.53 o 
  -1   8   5      631.00      648.47      7.90 o 
   0   8   5       61.03       56.94      5.75 o 
   1   8   5     2565.97     2708.43     20.77 o 
   2   8   5      562.91      592.50     10.04 o 
   3   8   5      369.94      402.28      6.63 o 
   4   8   5      538.65      551.36      6.34 o 
   5   8   5        9.77       16.09      3.80 o 
   6   8   5      158.58      154.93     10.63 o 
   7   8   5        8.44        8.77      3.90 o 
   8   8   5        4.56        3.61      7.80 o 
 -10   9   5      206.03      217.52      9.26 o 
  -9   9   5      202.81      201.63      9.55 o 
  -8   9   5      152.39      149.47      4.39 o 
  -7   9   5      194.63      143.13     21.16 o 
  -6   9   5       69.30       70.00      6.04 o 
  -5   9   5       58.97       65.52      8.48 o 
  -4   9   5      652.91      635.60     13.45 o 
  -3   9   5        1.70        3.80      5.07 o 
  -2   9   5       26.95       28.96      5.56 o 
  -1   9   5       11.89        7.99      4.19 o 
   0   9   5      503.41      520.06      5.75 o 
   1   9   5      275.34      288.99      5.36 o 
   2   9   5       44.52       44.26      2.83 o 
   3   9   5      269.18      279.04      5.85 o 
   4   9   5      133.40      134.84      6.82 o 
   5   9   5       18.90       26.62      2.63 o 
   6   9   5       58.06       57.82      4.78 o 
   7   9   5        3.04        0.39      4.78 o 
  -9  10   5       27.90       23.59      7.31 o 
  -8  10   5      232.65      250.48      9.55 o 
  -7  10   5        0.11        4.09      7.60 o 
  -6  10   5      201.05      190.32     17.06 o 
  -5  10   5        3.66        2.34      5.17 o 
  -4  10   5      253.27      242.77      7.12 o 
  -3  10   5      141.56      136.50      6.14 o 
  -2  10   5      121.31      133.09      3.51 o 
  -1  10   5       26.58       33.44      5.85 o 
   0  10   5      168.25      179.01      5.56 o 
   1  10   5       37.30       45.63      6.34 o 
   2  10   5      175.45      181.15      4.19 o 
   3  10   5       17.89       22.42      6.43 o 
   4  10   5      134.02      129.48      6.73 o 
   5  10   5       28.49       30.22      4.29 o 
   6  10   5      180.05      187.30      5.17 o 
  -7  11   5        0.89        3.61      6.04 o 
  -6  11   5       63.27       42.22      8.87 o 
  -5  11   5      539.22      500.85     28.86 o 
  -4  11   5        1.91       -2.05      2.73 o 
  -3  11   5      190.37      194.51     10.33 o 
  -2  11   5       13.34       19.40      3.90 o 
  -1  11   5      152.50      143.71      6.14 o 
   0  11   5      139.95      138.45      7.80 o 
   1  11   5        8.68        6.14      7.31 o 
   2  11   5       84.91       90.19      4.29 o 
   3  11   5       84.71       85.80      8.09 o 
   4  11   5       90.83       94.57      6.82 o 
  -4  12   5      101.61       93.99      7.70 o 
  -3  12   5      272.00      247.16     16.28 o 
  -2  12   5        0.07        5.07     10.33 o 
  -1  12   5      119.02      119.24     13.94 o 
   0  12   5       38.84       41.92      5.17 o 
   1  12   5      108.04      110.47      5.65 o 
 -14   0   6        0.96        4.68      6.82 o 
 -12   0   6      216.25      192.37     10.14 o 
 -10   0   6      383.95      356.94      5.85 o 
  -8   0   6     1237.11     1206.45      5.95 o 
  -6   0   6     1475.96     1475.94      8.58 o 
  -4   0   6     1411.25     1688.68      5.65 o 
  -2   0   6     2802.94     3019.74      7.90 o 
   0   0   6     2993.08     2857.79      8.58 o 
   2   0   6      693.55      623.90      4.29 o 
   4   0   6      411.93      446.25     11.60 o 
   6   0   6       35.72       18.72      3.61 o 
   8   0   6     2068.09     1848.09    164.58 o 
  10   0   6      259.29      307.12      9.75 o 
 -14   1   6        0.48       -6.63      6.63 o 
 -13   1   6      141.13      132.31      2.53 o 
 -12   1   6        1.09        1.56      7.41 o 
 -11   1   6       61.42       52.65      4.78 o 
 -10   1   6      393.52      287.43    102.28 o 
  -9   1   6      408.90      395.36      7.99 o 
  -8   1   6      353.15      346.41      5.17 o 
  -7   1   6      440.06      441.38     11.80 o 
  -6   1   6      344.48      329.35      5.46 o 
  -5   1   6      335.15      320.97      4.87 o 
  -4   1   6      122.74      100.03      2.53 o 
  -3   1   6      211.25      183.79      2.73 o 
  -2   1   6      216.10      183.20      2.83 o 
  -1   1   6      233.62      211.28      3.80 o 
   0   1   6     1381.38     1495.05      8.58 o 
   1   1   6      450.49      467.22      5.65 o 
   2   1   6      729.54      620.00      4.87 o 
   3   1   6      184.19      173.16      5.26 o 
   4   1   6       29.77       20.38      5.17 o 
   5   1   6      107.61       93.11      6.04 o 
   6   1   6      307.18      262.17     11.70 o 
   7   1   6       88.10       83.17     10.04 o 
   8   1   6      138.04      130.26     17.06 o 
   9   1   6      119.63       95.55     21.84 o 
  10   1   6      198.81      180.67      4.19 o 
 -14   2   6       10.87       12.87      5.56 o 
 -13   2   6        3.40      -20.77     20.77 o 
 -12   2   6       65.90       64.84      5.56 o 
 -11   2   6      210.22      221.32      8.19 o 
 -10   2   6      236.54      233.12      8.87 o 
  -9   2   6      852.60      822.99      7.99 o 
  -8   2   6       10.12        6.34      3.12 o 
  -7   2   6      752.13      755.42     10.14 o 
  -6   2   6        9.85       10.33      3.90 o 
  -5   2   6     1293.00     1313.31      8.68 o 
  -4   2   6       70.95       75.95      1.56 o 
  -3   2   6       21.26       10.53      0.97 o 
  -2   2   6      661.85      762.35     10.14 o 
  -1   2   6      814.87      805.73      8.29 o 
   0   2   6       45.76       53.82      3.22 o 
   1   2   6     1583.28     1491.44     27.59 o 
   2   2   6       14.70       19.30      2.53 o 
   3   2   6      657.70      646.03     19.69 o 
   4   2   6       80.38       76.93      3.61 o 
   5   2   6      278.62      277.68     11.41 o 
   6   2   6        1.88        0.39      1.46 o 
   7   2   6      150.83      164.48     16.18 o 
   8   2   6       24.08       18.33      5.95 o 
   9   2   6      199.41      170.14     27.10 o 
  10   2   6        2.96        4.68      4.68 o 
 -14   3   6       75.72       68.54     15.89 o 
 -13   3   6      146.99      142.54      8.97 o 
 -12   3   6      115.73      113.78      5.26 o 
 -11   3   6       27.26       35.68      8.58 o 
 -10   3   6      587.39      616.19      9.46 o 
  -9   3   6      204.70      216.64      4.97 o 
  -8   3   6      408.90      399.45      5.95 o 
  -7   3   6      270.34      288.01      4.58 o 
  -6   3   6      971.91      925.17      4.48 o 
  -5   3   6      340.61      337.35      7.21 o 
  -4   3   6      522.82      560.03      7.60 o 
  -3   3   6      944.86      991.37      8.38 o 
  -2   3   6      630.32      636.86      7.90 o 
  -1   3   6      182.42      163.41      4.78 o 
   0   3   6     2517.17     2849.90      9.75 o 
   1   3   6      293.93      250.09      4.68 o 
   2   3   6      551.12      545.02      4.39 o 
   3   3   6      112.97      103.15      3.61 o 
   4   3   6     1273.18     1232.49     22.33 o 
   5   3   6      589.45      580.12     12.38 o 
   6   3   6       18.63       17.74      4.19 o 
   7   3   6       87.71       90.28      8.19 o 
   8   3   6      114.32      107.05     11.50 o 
   9   3   6       28.58       38.51      5.26 o 
  10   3   6      312.13      366.60      7.60 o 
 -14   4   6       37.96       43.00      8.58 o 
 -13   4   6       13.11        2.53      9.26 o 
 -12   4   6      684.92      693.90      9.46 o 
 -11   4   6      160.14      153.27      7.60 o 
 -10   4   6      439.19      460.98      4.00 o 
  -9   4   6        1.10        2.14      5.46 o 
  -8   4   6      290.63      292.98      4.09 o 
  -7   4   6      337.67      347.39      9.36 o 
  -6   4   6      493.02      475.31      3.70 o 
  -5   4   6        0.10       -4.78      4.78 o 
  -4   4   6     1554.89     1584.75     23.01 o 
  -3   4   6        8.04        6.43      2.83 o 
  -2   4   6     5084.22     5565.05     72.44 o 
  -1   4   6      983.28     1127.28      8.58 o 
   0   4   6      658.92      632.57      5.36 o 
   1   4   6      168.97      201.43      3.41 o 
   2   4   6      948.00      748.31     65.42 o 
   3   4   6       96.34      102.47      4.09 o 
   4   4   6      458.87      458.64      8.29 o 
   5   4   6      162.45      159.22      7.51 o 
   6   4   6     1330.30     1383.71     42.80 o 
   7   4   6       13.66       13.45      3.12 o 
   8   4   6      495.99      518.70     45.82 o 
   9   4   6       69.03       51.28      6.34 o 
  10   4   6       44.03       38.51      7.70 o 
 -13   5   6      206.13      187.49     11.60 o 
 -12   5   6      163.87      149.08     10.72 o 
 -11   5   6      139.77      137.28      6.63 o 
 -10   5   6      308.63      304.29      6.43 o 
  -9   5   6       76.54       71.17      5.75 o 
  -8   5   6      178.81      191.68      5.46 o 
  -7   5   6      247.92      245.11      6.43 o 
  -6   5   6       93.13       96.04      6.14 o 
  -5   5   6      442.12      406.28      5.75 o 
  -4   5   6     1420.28     1416.17      4.39 o 
  -3   5   6      883.67      921.66      8.29 o 
  -2   5   6      845.03      883.83      6.92 o 
  -1   5   6      245.52      246.48      4.87 o 
   0   5   6      592.94      648.56      7.31 o 
   1   5   6      307.41      292.40      4.58 o 
   2   5   6       69.74       70.10      1.66 o 
   3   5   6       31.23       26.52      4.19 o 
   4   5   6      360.54      362.31      5.36 o 
   5   5   6      162.16      161.17      7.02 o 
   6   5   6      487.60      486.33      7.31 o 
   7   5   6      161.58      165.55     10.14 o 
   8   5   6      304.97      302.34     30.71 o 
   9   5   6       46.75       39.29      6.53 o 
 -13   6   6      169.72      158.34      8.29 o 
 -12   6   6        0.70        6.82      4.00 o 
 -11   6   6      184.22      200.26     12.87 o 
 -10   6   6        4.90        5.95      4.58 o 
  -9   6   6      459.09      468.97     13.16 o 
  -8   6   6       23.84       19.50      5.65 o 
  -7   6   6      360.99      369.42     10.04 o 
  -6   6   6      673.36      619.90     17.65 o 
  -5   6   6      923.50      875.93     14.62 o 
  -4   6   6        1.65       -2.24      2.44 o 
  -3   6   6     1226.53     1309.90      8.87 o 
  -2   6   6        4.34       14.72      4.39 o 
  -1   6   6      426.25      418.37      6.14 o 
   0   6   6      112.02      121.87      4.68 o 
   1   6   6      819.59      826.60      3.61 o 
   2   6   6        2.72        2.92      4.87 o 
   3   6   6       53.39       58.40      2.34 o 
   4   6   6      361.02      382.20      6.73 o 
   5   6   6      105.61      100.42      3.51 o 
   6   6   6       19.59       21.64      4.19 o 
   7   6   6      506.97      514.41     33.73 o 
   8   6   6        4.01        1.46      2.44 o 
   9   6   6       63.10       46.31      3.70 o 
 -12   7   6       34.50       44.26      7.70 o 
 -11   7   6       23.99       39.88     11.21 o 
 -10   7   6       30.73       35.00      8.19 o 
  -9   7   6      560.01      549.89     11.02 o 
  -8   7   6      969.44      997.71     27.01 o 
  -7   7   6       76.01       71.95      8.29 o 
  -6   7   6      612.59      606.54     15.60 o 
  -5   7   6        1.57        3.70      4.29 o 
  -4   7   6      335.08      326.13     12.09 o 
  -3   7   6        7.60        6.04      5.65 o 
  -2   7   6      104.17       89.41      2.24 o 
  -1   7   6      135.92      142.15      3.90 o 
   0   7   6      419.39      437.09      5.56 o 
   1   7   6      660.56      713.89      5.17 o 
   2   7   6     1673.35     1751.18     11.31 o 
   3   7   6      179.43      180.47      4.97 o 
   4   7   6       26.38       29.25      5.56 o 
   5   7   6        0.79       -0.19      6.43 o 
   6   7   6      238.70      211.09     12.09 o 
   7   7   6        0.46       -2.44      3.80 o 
   8   7   6       85.72       70.88      7.90 o 
 -11   8   6       31.33       24.28      8.19 o 
 -10   8   6      929.44      935.11     28.18 o 
  -9   8   6      636.10      642.03     11.99 o 
  -8   8   6      196.41      217.23     12.77 o 
  -7   8   6       57.22       51.19     11.89 o 
  -6   8   6      623.88      579.05     24.67 o 
  -5   8   6       10.15        9.16      4.29 o 
  -4   8   6        3.29        6.04      5.17 o 
  -3   8   6       36.09       47.87      5.95 o 
  -2   8   6      128.18      135.04      3.80 o 
  -1   8   6        8.65        5.75      4.39 o 
   0   8   6     1862.86     1915.47     19.11 o 
   1   8   6      774.46      810.90     11.99 o 
   2   8   6      282.82      286.84      6.34 o 
   3   8   6        8.80        7.21      4.48 o 
   4   8   6      376.69      392.14     11.31 o 
   5   8   6        0.02       -3.80      4.39 o 
   6   8   6        6.13        4.19      4.19 o 
   7   8   6       38.75       32.17      5.75 o 
 -10   9   6       98.42      114.37     10.92 o 
  -9   9   6      303.03      273.87      4.87 o 
  -8   9   6       20.58       16.48     10.43 o 
  -7   9   6      506.81      457.66     50.41 o 
  -6   9   6      137.99      126.94      8.87 o 
  -5   9   6       90.26       87.65      3.61 o 
  -4   9   6       65.46       67.47      8.38 o 
  -3   9   6      310.90      311.90      5.95 o 
  -2   9   6      225.15      232.15      6.73 o 
  -1   9   6      152.69      165.75      7.60 o 
   0   9   6      451.64      442.65      6.63 o 
   1   9   6     1235.56     1291.77     12.97 o 
   2   9   6      107.47      115.05      5.17 o 
   3   9   6      250.44      263.44      7.41 o 
   4   9   6      203.13      203.77      6.82 o 
   5   9   6       18.36       14.62      7.70 o 
   6   9   6        1.52       -1.66      5.75 o 
  -9  10   6      209.24      198.51     11.99 o 
  -8  10   6      170.86      180.67      7.12 o 
  -7  10   6       35.12       25.45      5.75 o 
  -6  10   6        9.15       10.53      6.24 o 
  -5  10   6      192.47      184.18     13.45 o 
  -4  10   6        2.03        4.48      7.90 o 
  -3  10   6      274.66      286.84      6.43 o 
  -2  10   6       32.20       33.25      7.02 o 
  -1  10   6      854.44      869.59     14.23 o 
   0  10   6        2.37       -3.41      4.48 o 
   1  10   6      208.32      215.86      6.04 o 
   2  10   6      582.12      572.42     11.11 o 
   3  10   6       60.42       72.73      5.07 o 
   4  10   6       49.03       44.95      4.48 o 
   5  10   6      253.50      252.13     15.60 o 
  -7  11   6      117.50      117.88      5.85 o 
  -6  11   6       95.20       81.51      6.82 o 
  -5  11   6       16.03       13.75      5.46 o 
  -4  11   6      112.23      119.34      9.07 o 
  -3  11   6       23.52       24.96      4.48 o 
  -2  11   6      223.63      230.39      4.68 o 
  -1  11   6      117.63      124.02      6.82 o 
   0  11   6        0.75        0.97      6.43 o 
   1  11   6      194.21      193.44      9.55 o 
   2  11   6        7.74        3.61      5.17 o 
   3  11   6       56.94       59.28      9.26 o 
  -3  12   6       10.50       11.99      7.02 o 
  -2  12   6      204.56      203.58     10.63 o 
  -1  12   6       10.48       13.16     11.89 o 
 -13   0   7        8.42        7.51      6.53 o 
 -11   0   7      549.06      545.70     10.04 o 
  -9   0   7      177.41      168.67      3.80 o 
  -7   0   7     1331.83     1369.96     22.23 o 
  -5   0   7     1256.91     1472.82      7.80 o 
  -3   0   7       98.38       84.63      1.17 o 
  -1   0   7     2488.80     2432.89     17.65 o 
   1   0   7      764.48      733.39      4.68 o 
   3   0   7      606.16      662.90      5.26 o 
   7   0   7      379.60      291.42     37.24 o 
   9   0   7      406.17      420.03      5.85 o 
 -14   1   7       14.99       14.82      9.65 o 
 -13   1   7        0.49        0.29      6.53 o 
 -12   1   7       98.30      100.72      4.48 o 
 -11   1   7      131.95      133.18      6.53 o 
 -10   1   7      213.28      201.92      6.43 o 
  -9   1   7      411.71      420.22      5.85 o 
  -8   1   7      639.34      636.18      8.09 o 
  -7   1   7      225.28      210.99      4.48 o 
  -6   1   7       25.32       26.81      5.65 o 
  -5   1   7      342.48      325.16      3.61 o 
  -4   1   7      219.57      210.21      3.90 o 
  -3   1   7      367.69      481.65      3.70 o 
  -2   1   7      790.10      822.70      8.29 o 
  -1   1   7      382.66      357.72      4.19 o 
   0   1   7     1621.38     1407.30    170.82 o 
   1   1   7      381.97      379.17      4.97 o 
   2   1   7      848.21      777.95     12.38 o 
   3   1   7      560.69      558.28      9.75 o 
   4   1   7       33.04       34.03      3.31 o 
   5   1   7        0.86        2.05      5.26 o 
   6   1   7      150.02      135.82     24.37 o 
   7   1   7        7.27        4.78      4.78 o 
   8   1   7      311.91      309.56      5.75 o 
   9   1   7      151.57      142.54      3.80 o 
  10   1   7      170.40      196.17      4.29 o 
 -14   2   7      128.35      128.21      9.26 o 
 -13   2   7        9.37       10.92      6.43 o 
 -12   2   7      233.90      226.39      4.87 o 
 -11   2   7        0.76        8.68      3.22 o 
 -10   2   7      697.84      687.95      6.73 o 
  -9   2   7      186.07      180.37      7.70 o 
  -8   2   7     1332.39     1289.52     23.40 o 
  -7   2   7        3.66        3.61      2.83 o 
  -6   2   7      200.49      203.77      3.41 o 
  -5   2   7       14.07       12.67      3.51 o 
  -4   2   7     2101.00     2251.16     17.94 o 
  -3   2   7      333.68      383.46      4.00 o 
  -2   2   7     1426.23     1400.87     11.21 o 
  -1   2   7       41.23       43.97      3.41 o 
   0   2   7     1576.06     1443.28     21.94 o 
   1   2   7      318.34      311.22      4.29 o 
   2   2   7     1059.59     1040.02      8.68 o 
   3   2   7      419.21      372.45      6.92 o 
   4   2   7      282.71      293.28     16.67 o 
   5   2   7        3.01        2.63      3.12 o 
   6   2   7      979.14      885.00     98.86 o 
   7   2   7      197.07      144.59     27.30 o 
   8   2   7      161.03      185.93      7.51 o 
   9   2   7        6.18        8.09      4.39 o 
 -14   3   7       77.64       79.85      4.58 o 
 -13   3   7       18.32       19.30      9.94 o 
 -12   3   7      474.47      460.59      8.48 o 
 -11   3   7      472.74      468.29      6.92 o 
 -10   3   7      147.20      148.10      7.60 o 
  -9   3   7       57.55       51.48      7.99 o 
  -8   3   7      208.83      199.87      5.07 o 
  -7   3   7      782.43      791.89     13.45 o 
  -6   3   7     1724.25     1728.85     21.55 o 
  -5   3   7      860.59      891.24     11.11 o 
  -4   3   7      589.60      597.57      4.68 o 
  -3   3   7      537.16      520.16      6.14 o 
  -2   3   7     1223.15     1369.18     11.02 o 
  -1   3   7      978.83     1049.38     10.92 o 
   0   3   7       61.08       39.68      1.75 o 
   1   3   7        2.74        6.43      3.70 o 
   2   3   7      340.29      309.17      7.51 o 
   3   3   7      808.60      732.71      9.85 o 
   4   3   7     1320.75     1219.03     27.30 o 
   5   3   7      429.39      388.53     15.89 o 
   6   3   7      103.61       97.99     12.09 o 
   7   3   7      108.91       93.79     15.60 o 
   8   3   7       64.90       48.16      8.29 o 
   9   3   7      182.65      190.22      4.97 o 
 -13   4   7      432.45      436.02      6.92 o 
 -12   4   7       99.07       78.78      8.58 o 
 -11   4   7      472.64      469.85     14.23 o 
 -10   4   7       33.70       35.59      4.87 o 
  -9   4   7      564.94      584.70      8.09 o 
  -8   4   7      436.91      433.29      5.07 o 
  -7   4   7      489.90      479.40      8.29 o 
  -6   4   7        0.03       -0.10      2.83 o 
  -5   4   7     1770.47     1835.42     30.03 o 
  -4   4   7        7.39        5.17      3.41 o 
  -3   4   7     1975.48     2038.90     16.87 o 
  -2   4   7      253.21      316.29      5.07 o 
  -1   4   7     1192.53     1195.05     15.21 o 
   0   4   7        0.10        0.19      3.22 o 
   1   4   7      151.29      150.34      3.02 o 
   2   4   7      970.31      997.22      6.82 o 
   3   4   7      108.36      109.49      6.24 o 
   4   4   7       34.04       34.12      4.29 o 
   5   4   7     1837.82     1860.96     62.98 o 
   6   4   7        5.34        6.82      3.70 o 
   7   4   7      421.35      395.94     45.53 o 
   8   4   7       20.25       16.09      6.04 o 
   9   4   7      187.11      177.06      5.07 o 
 -13   5   7       37.15       44.17      5.07 o 
 -12   5   7      461.01      457.95      7.60 o 
 -11   5   7      103.70      119.92      6.14 o 
 -10   5   7      326.06      326.43      6.92 o 
  -9   5   7       52.39       58.30      4.68 o 
  -8   5   7      192.10      201.73      7.31 o 
  -7   5   7       57.59       66.01      5.36 o 
  -6   5   7      142.45      141.08      8.48 o 
  -5   5   7       11.01       14.43      6.24 o 
  -4   5   7      618.52      617.56      8.38 o 
  -3   5   7      744.68      798.71      9.16 o 
  -2   5   7     2060.24     2282.84     16.09 o 
  -1   5   7      223.72      221.23      3.80 o 
   0   5   7      296.01      314.92      3.61 o 
   1   5   7      132.02      131.14      4.78 o 
   2   5   7       40.34       37.73      5.46 o 
   3   5   7        7.24        8.87      6.34 o 
   4   5   7      323.56      322.53      8.38 o 
   5   5   7      138.95      137.96      6.24 o 
   6   5   7      422.15      399.26     29.25 o 
   7   5   7      385.24      405.99     29.64 o 
   8   5   7      520.09      569.88     53.43 o 
 -12   6   7      291.53      305.27      7.12 o 
 -11   6   7       68.23       70.78     12.67 o 
 -10   6   7      137.51      136.50      5.65 o 
  -9   6   7        4.72        6.73      5.75 o 
  -8   6   7      495.78      502.51     13.55 o 
  -7   6   7        2.08        0.10      3.80 o 
  -6   6   7        2.13       -0.49      2.63 o 
  -5   6   7      237.49      231.76      4.39 o 
  -4   6   7      647.67      691.46      7.60 o 
  -3   6   7      242.42      262.08      5.26 o 
  -2   6   7      987.25      971.38      8.29 o 
  -1   6   7       10.15       11.02      4.09 o 
   0   6   7      539.26      521.91      3.70 o 
   1   6   7        1.09        4.00      3.90 o 
   2   6   7      223.10      235.95      7.31 o 
   3   6   7        1.35       -0.58      5.17 o 
   4   6   7       16.13       21.45      3.80 o 
   5   6   7       18.29       14.04      4.29 o 
   6   6   7      318.54      358.89     23.98 o 
   7   6   7       25.17       24.18      4.48 o 
   8   6   7      201.16      168.87     17.94 o 
 -12   7   7       63.33       65.81      9.36 o 
 -11   7   7        8.08        2.73      7.70 o 
 -10   7   7      131.00      127.43      7.90 o 
  -9   7   7      432.24      441.09      8.77 o 
  -8   7   7       31.32       30.13      7.12 o 
  -7   7   7      222.36      209.04      7.41 o 
  -6   7   7      325.80      304.98     16.67 o 
  -5   7   7      244.16      245.50     10.63 o 
  -4   7   7       73.83       72.64      4.87 o 
  -3   7   7        1.45        5.75      3.31 o 
  -2   7   7      368.40      365.33      3.12 o 
  -1   7   7      381.48      374.10      3.90 o 
   0   7   7      124.04      131.82      8.09 o 
   1   7   7     1126.10     1118.51     10.43 o 
   2   7   7      130.21      124.90      6.82 o 
   3   7   7       16.18       20.47      3.61 o 
   4   7   7       23.56       24.28      3.51 o 
   5   7   7       36.57       41.44      4.29 o 
   6   7   7       51.98       52.55      6.63 o 
   7   7   7       13.34        5.56      8.19 o 
 -11   8   7      138.45      137.38     13.36 o 
 -10   8   7       60.30       84.82      5.26 o 
  -9   8   7      118.31      131.14      6.43 o 
  -8   8   7       39.78       45.14     12.19 o 
  -7   8   7      104.25       89.60     12.77 o 
  -6   8   7        0.02        0.88      4.48 o 
  -5   8   7      363.86      373.62      9.55 o 
  -4   8   7       11.47       14.62      8.87 o 
  -3   8   7      186.49      196.95      6.43 o 
  -2   8   7       11.26        0.39      4.48 o 
  -1   8   7      484.43      456.10      5.07 o 
   0   8   7       35.08       30.81      5.07 o 
   1   8   7      297.46      313.17      4.78 o 
   2   8   7      236.68      244.53      6.53 o 
   3   8   7      206.62      205.53      9.36 o 
   4   8   7        0.73        4.39      6.14 o 
   5   8   7       85.67       78.58      9.07 o 
   6   8   7       25.64       23.59      4.68 o 
 -10   9   7       85.02       59.18     10.04 o 
  -9   9   7       12.18        8.87      6.82 o 
  -8   9   7      146.11      161.26      5.85 o 
  -7   9   7      111.29      124.90      8.38 o 
  -6   9   7       65.59       62.20      7.51 o 
  -5   9   7       44.37       43.29     11.50 o 
  -4   9   7      112.50      107.44      5.26 o 
  -3   9   7      116.71      124.12      6.34 o 
  -2   9   7       59.65       58.89      2.44 o 
  -1   9   7      533.29      571.05     12.19 o 
   0   9   7      554.06      568.81     11.70 o 
   1   9   7       57.63       60.45      3.61 o 
   2   9   7      125.83      132.99      7.21 o 
   3   9   7       53.99       50.11      6.53 o 
   4   9   7       65.32       66.30      5.46 o 
   5   9   7       31.05       29.64      7.99 o 
  -8  10   7       12.54       22.91      6.82 o 
  -7  10   7        4.63       18.43     16.87 o 
  -6  10   7      232.09      210.31     20.47 o 
  -5  10   7        0.60       -4.00      6.34 o 
  -4  10   7      269.53      272.51      8.38 o 
  -3  10   7       10.99       14.72     11.70 o 
  -2  10   7      808.27      844.73     18.04 o 
  -1  10   7      505.60      539.56     14.82 o 
   0  10   7       37.71       44.95      5.07 o 
   1  10   7       83.32       77.51      2.73 o 
   2  10   7      164.34      161.46      7.60 o 
   3  10   7        2.44        4.19      7.31 o 
   4  10   7      116.33      122.85      8.58 o 
  -6  11   7       13.48        7.80      3.80 o 
  -5  11   7       47.58       48.46      9.07 o 
  -4  11   7      124.38      129.48      4.00 o 
  -3  11   7      375.12      384.54     15.11 o 
  -2  11   7      127.91      136.01      5.85 o 
  -1  11   7      363.03      377.61     17.35 o 
   0  11   7       68.56       68.25      8.87 o 
   1  11   7       44.42       54.11      9.46 o 
 -14   0   8      221.83      215.57      8.09 o 
 -12   0   8      690.09      656.36     14.92 o 
 -10   0   8     1700.10     1694.53     13.55 o 
  -8   0   8      858.52      851.95      4.00 o 
  -6   0   8      946.82      911.32      4.58 o 
  -4   0   8     1099.40     1085.65      6.73 o 
  -2   0   8     2216.72     2051.38      7.12 o 
   0   0   8     3225.38     3167.45     11.02 o 
   2   0   8      471.75      499.10      5.07 o 
   4   0   8      235.85      247.16      4.97 o 
   6   0   8       71.09       84.53      5.26 o 
   8   0   8      300.97      346.71      5.85 o 
 -14   1   8      121.33      115.93      9.26 o 
 -13   1   8      223.26      215.18     12.38 o 
 -12   1   8      130.54      135.04      5.46 o 
 -11   1   8       55.67       27.98     16.96 o 
 -10   1   8      305.44      283.14     10.82 o 
  -9   1   8      679.86      660.46      3.70 o 
  -8   1   8      957.71      969.34     16.57 o 
  -7   1   8      993.02      991.66      7.02 o 
  -6   1   8      274.82      271.73      4.48 o 
  -5   1   8        3.21       10.63      2.14 o 
  -4   1   8      216.90      225.61      4.00 o 
  -3   1   8      905.91      922.05      4.48 o 
  -2   1   8      498.36      432.12     38.41 o 
  -1   1   8      278.73      274.85      5.36 o 
   0   1   8      956.22      949.84      5.46 o 
   1   1   8     1993.46     1910.98     22.23 o 
   2   1   8     1300.31     1322.57      4.48 o 
   3   1   8      161.44      177.45      2.92 o 
   4   1   8        1.34        5.65      3.51 o 
   5   1   8        4.54       -4.97      4.97 o 
   6   1   8       18.96       19.60      4.39 o 
   7   1   8      360.90      314.24      4.00 o 
   8   1   8      112.84      134.35      4.09 o 
   9   1   8      113.86      110.17      7.80 o 
 -14   2   8        2.69        5.85     14.43 o 
 -13   2   8      287.60      277.09      6.24 o 
 -12   2   8       16.18       11.70     12.28 o 
 -11   2   8      156.62      164.58      4.78 o 
 -10   2   8      156.64      154.63      5.07 o 
  -9   2   8        8.34        4.39      5.75 o 
  -8   2   8       91.81       97.50      4.48 o 
  -7   2   8      159.73      158.14      4.09 o 
  -6   2   8       68.02       80.73      3.02 o 
  -5   2   8      671.99      690.88      6.63 o 
  -4   2   8      158.30      168.67      3.61 o 
  -3   2   8     1709.24     1716.18     18.43 o 
  -2   2   8      105.19      102.67      3.70 o 
  -1   2   8      218.54      196.36      7.60 o 
   0   2   8      756.65      767.90     28.27 o 
   1   2   8        9.67       12.58      2.44 o 
   2   2   8      132.70      133.09      3.80 o 
   3   2   8     1276.99     1438.21      5.07 o 
   4   2   8      124.30      122.07      4.00 o 
   5   2   8      521.16      512.16      9.46 o 
   6   2   8      178.87       65.03     39.88 o 
   7   2   8      386.27      398.58     15.70 o 
   8   2   8        1.96        0.58      5.26 o 
   9   2   8       37.04       31.98      4.48 o 
 -14   3   8       69.36       74.98      5.26 o 
 -13   3   8       88.98       90.09     24.47 o 
 -12   3   8      109.46      116.12      7.80 o 
 -11   3   8      106.08      108.42      9.65 o 
 -10   3   8       67.53       72.05      8.58 o 
  -9   3   8      170.87      172.48      4.39 o 
  -8   3   8      272.44      272.02      7.02 o 
  -7   3   8        5.88        6.14      7.21 o 
  -6   3   8      254.36      255.06      2.14 o 
  -5   3   8       79.18       81.70      3.61 o 
  -4   3   8      889.45      943.99      9.36 o 
  -3   3   8      286.28      296.49      6.92 o 
  -2   3   8      584.64      605.08      8.87 o 
  -1   3   8      200.39      194.22      5.07 o 
   0   3   8       16.34       11.11      3.12 o 
   1   3   8       41.82       43.48      5.17 o 
   2   3   8      558.87      579.92      6.82 o 
   3   3   8       65.00       66.01      6.04 o 
   4   3   8      742.88      697.31     50.21 o 
   5   3   8      271.24      229.90     25.35 o 
   6   3   8      437.40      393.21     63.37 o 
   7   3   8      166.83      172.28      6.04 o 
   8   3   8      110.09      124.41      6.04 o 
 -13   4   8        3.41       10.04      4.00 o 
 -12   4   8      285.84      292.01      9.46 o 
 -11   4   8        1.74       -5.17      6.92 o 
 -10   4   8      536.70      515.09      9.26 o 
  -9   4   8       62.01       58.60      9.16 o 
  -8   4   8      464.28      454.44      5.07 o 
  -7   4   8      519.06      517.92     10.43 o 
  -6   4   8      184.04      200.65      8.87 o 
  -5   4   8        2.75        0.58      3.12 o 
  -4   4   8     1301.12     1275.39     10.53 o 
  -3   4   8        3.94        0.58      2.34 o 
  -2   4   8     1055.94     1098.62     15.31 o 
  -1   4   8       85.08       78.39      3.31 o 
   0   4   8      139.97      151.71      5.95 o 
   1   4   8        2.80       -0.29      3.51 o 
   2   4   8      285.90      284.50      7.70 o 
   3   4   8       55.72       56.55      6.92 o 
   4   4   8      747.06      695.27     40.95 o 
   5   4   8       16.46       14.14      6.14 o 
   6   4   8      655.95      664.36     62.89 o 
   7   4   8        0.34       -0.29      8.09 o 
   8   4   8       96.91       98.47      5.26 o 
 -13   5   8      142.31      139.81      9.85 o 
 -12   5   8       47.51       47.38      4.48 o 
 -11   5   8      166.47      180.28     13.94 o 
 -10   5   8      147.03      146.25      7.31 o 
  -9   5   8      430.48      432.12     12.09 o 
  -8   5   8      563.63      590.36      9.94 o 
  -7   5   8       42.14       47.09      3.61 o 
  -6   5   8        3.54        1.56      4.48 o 
  -5   5   8       69.04       62.50      3.61 o 
  -4   5   8      883.24      918.64     16.38 o 
  -3   5   8     1294.29     1309.02     11.50 o 
  -2   5   8       57.62       55.09      4.97 o 
  -1   5   8      512.94      475.11      3.41 o 
   0   5   8      360.02      338.91      6.14 o 
   1   5   8      112.24      112.03      2.05 o 
   2   5   8      146.59      135.62      6.04 o 
   3   5   8       76.56       77.02      5.95 o 
   4   5   8        1.19        0.58      5.95 o 
   5   5   8      117.39      105.20     14.92 o 
   6   5   8      175.98      160.48     23.01 o 
   7   5   8      618.80      694.68      5.36 o 
   8   5   8        9.07        2.73      8.58 o 
 -12   6   8       28.22       33.15      6.24 o 
 -11   6   8      452.48      480.09      5.36 o 
 -10   6   8        2.02       -1.36      6.43 o 
  -9   6   8      186.52      192.76      9.94 o 
  -8   6   8       17.01       10.33      5.36 o 
  -7   6   8      775.44      820.16     17.16 o 
  -6   6   8        0.14       -1.56      6.14 o 
  -5   6   8      913.69      970.02     21.45 o 
  -4   6   8      116.88      131.43      3.51 o 
  -3   6   8      716.06      655.49     10.92 o 
  -2   6   8       60.57       49.14      5.46 o 
  -1   6   8      950.50      934.14      7.80 o 
   0   6   8       41.89       34.51      3.31 o 
   1   6   8      367.92      360.45      5.07 o 
   2   6   8        4.11        5.75      1.95 o 
   3   6   8      377.10      386.10     18.33 o 
   4   6   8       84.68       75.07     10.63 o 
   5   6   8      473.92      439.62     45.34 o 
   6   6   8       23.54       21.64      3.70 o 
   7   6   8      298.18      297.08      4.29 o 
 -11   7   8       47.21       53.33      6.24 o 
 -10   7   8      165.68      179.20      9.16 o 
  -9   7   8      195.73      217.13      8.48 o 
  -8   7   8      201.49      212.84      5.26 o 
  -7   7   8      120.67      137.77      6.92 o 
  -6   7   8      599.91      613.17     29.15 o 
  -5   7   8      434.81      432.31     12.97 o 
  -4   7   8      405.87      446.35      3.12 o 
  -3   7   8      244.00      243.75      4.09 o 
  -2   7   8       31.65       41.53      4.19 o 
  -1   7   8      282.84      278.85      5.36 o 
   0   7   8      401.50      388.14      5.95 o 
   1   7   8       80.53       84.73      2.63 o 
   2   7   8      142.22      145.86      7.60 o 
   3   7   8      202.66      211.09     16.67 o 
   4   7   8      260.15      257.01     19.21 o 
   5   7   8      236.19      224.64     27.98 o 
   6   7   8      333.11      327.60     47.77 o 
 -10   8   8        1.97        1.17      8.19 o 
  -9   8   8       17.55       14.72      4.58 o 
  -8   8   8      437.17      464.10      7.02 o 
  -7   8   8       14.40       17.35      7.12 o 
  -6   8   8      510.90      526.59     25.45 o 
  -5   8   8      184.33      187.20     12.09 o 
  -4   8   8      392.93      393.41      8.68 o 
  -3   8   8        9.66       11.50      3.51 o 
  -2   8   8       34.63       38.41      4.97 o 
  -1   8   8       97.19       89.21      3.22 o 
   0   8   8       50.52       58.01      4.29 o 
   1   8   8       22.12       14.92      6.34 o 
   2   8   8      503.26      523.47      4.58 o 
   3   8   8       10.53       11.89      4.19 o 
   4   8   8      273.54      340.86      7.21 o 
   5   8   8        6.66        6.14      6.63 o 
  -9   9   8       12.72       10.53      9.46 o 
  -8   9   8        5.59        6.04      7.99 o 
  -7   9   8       85.36       92.04      8.19 o 
  -6   9   8      128.91      102.76     12.19 o 
  -5   9   8       74.84       78.88      6.53 o 
  -4   9   8       78.66       80.34      3.31 o 
  -3   9   8      105.97      108.71      2.83 o 
  -2   9   8       41.82       42.31      4.39 o 
  -1   9   8      373.78      386.10      5.36 o 
   0   9   8       15.26       14.14      4.09 o 
   1   9   8       32.46       27.01      4.58 o 
   2   9   8        9.33       16.96     11.31 o 
   3   9   8       49.71       42.90      4.97 o 
   4   9   8       93.36       95.74      4.58 o 
  -7  10   8       10.80       13.84      6.24 o 
  -6  10   8       31.41       29.05      6.53 o 
  -5  10   8       75.83       81.80      6.24 o 
  -4  10   8        2.60        2.92      5.85 o 
  -3  10   8      241.00      241.90      9.16 o 
  -2  10   8       82.19       80.53      6.24 o 
  -1  10   8       87.10       92.92      7.51 o 
   0  10   8       70.65       71.37      4.19 o 
   1  10   8       13.84       11.70     12.28 o 
   2  10   8        1.18       -4.09      4.09 o 
  -4  11   8      154.55      136.89     13.06 o 
  -3  11   8      339.23      323.21     10.72 o 
  -2  11   8      344.59      338.22     11.80 o 
  -1  11   8       86.65       94.09      8.29 o 
 -13   0   9       69.46       70.10      7.02 o 
 -11   0   9      106.68      114.07      5.56 o 
  -9   0   9      931.59      923.32      7.80 o 
  -7   0   9      729.24      768.00     13.55 o 
  -5   0   9      822.17      827.77     10.53 o 
  -3   0   9       89.08       80.14      1.85 o 
  -1   0   9       48.16        0.88     23.40 o 
   1   0   9     5993.50     6180.17     20.86 o 
   3   0   9      222.46      237.12      5.26 o 
   5   0   9      298.92      294.54      5.95 o 
   7   0   9       73.09       86.58      5.95 o 
 -14   1   9       27.31       14.14     12.77 o 
 -13   1   9       95.09      103.35      5.17 o 
 -12   1   9       19.31       23.50      5.85 o 
 -11   1   9        0.61        0.58      7.60 o 
 -10   1   9       18.02       19.21      3.61 o 
  -9   1   9      590.28      581.58     10.04 o 
  -8   1   9       64.56       56.16      3.41 o 
  -7   1   9      247.16      249.40      3.70 o 
  -6   1   9       53.67       51.28      2.92 o 
  -5   1   9      995.56     1027.35      9.36 o 
  -4   1   9       23.76       20.38      3.02 o 
  -3   1   9      247.09      248.92      4.87 o 
  -2   1   9      116.05      112.03      3.02 o 
  -1   1   9     1055.14      646.81    209.92 o 
   0   1   9        4.76        8.97      3.22 o 
   1   1   9      727.52      754.45     16.57 o 
   2   1   9       38.52       36.37      4.29 o 
   3   1   9      377.99      397.60      5.85 o 
   4   1   9        9.26       19.60      3.41 o 
   5   1   9      360.87      335.40      4.29 o 
   6   1   9       60.87       61.81      5.85 o 
   7   1   9      174.11      149.17      4.48 o 
   8   1   9       77.74       82.78      6.04 o 
 -13   2   9        0.83        1.17      6.92 o 
 -12   2   9      764.48      754.94      7.90 o 
 -11   2   9      231.22      234.29      6.24 o 
 -10   2   9      142.32      121.19      9.94 o 
  -9   2   9      419.58      423.93      9.65 o 
  -8   2   9      106.93      105.40      3.90 o 
  -7   2   9      659.61      666.50      6.73 o 
  -6   2   9     1248.65     1224.00     11.21 o 
  -5   2   9      112.36      120.90      4.87 o 
  -4   2   9     1548.34     1583.97     15.40 o 
  -3   2   9       95.57       87.85      2.63 o 
  -2   2   9     1071.10     1081.75     22.33 o 
  -1   2   9      248.96      270.27     10.33 o 
   0   2   9      419.90      404.82     15.31 o 
   1   2   9       53.03       54.40      4.58 o 
   2   2   9      442.80      463.22      5.65 o 
   3   2   9      445.83      432.41      8.48 o 
   4   2   9      604.95      622.43      7.60 o 
   5   2   9        4.10       10.14      5.95 o 
   6   2   9      257.36      268.71      6.63 o 
   7   2   9       18.75       28.18      5.75 o 
   8   2   9       78.69       67.47      8.68 o 
 -13   3   9      206.85      215.96      9.26 o 
 -12   3   9      199.32      199.48      5.46 o 
 -11   3   9      403.65      401.89      5.26 o 
 -10   3   9      429.47      436.80      7.90 o 
  -9   3   9       58.51       60.64      5.56 o 
  -8   3   9      107.06      110.37      5.65 o 
  -7   3   9       15.97       19.11      4.19 o 
  -6   3   9      415.63      432.41     11.21 o 
  -5   3   9      815.47      774.44      7.51 o 
  -4   3   9      750.05      783.79      6.34 o 
  -3   3   9     1206.60     1183.64     12.48 o 
  -2   3   9      589.06      585.68      7.02 o 
  -1   3   9      323.54      309.17     10.63 o 
   0   3   9      319.41      332.18      7.02 o 
   1   3   9       14.09       14.04      3.41 o 
   2   3   9      325.43      261.20     24.86 o 
   3   3   9       12.98       25.74      5.26 o 
   4   3   9      189.17      185.93      4.39 o 
   5   3   9      857.64      837.61     13.45 o 
   6   3   9      185.16      195.10      6.73 o 
   7   3   9      258.98      265.68     13.65 o 
 -13   4   9      386.80      403.94     11.99 o 
 -12   4   9       12.04        0.78      7.31 o 
 -11   4   9      372.18      378.00     14.14 o 
 -10   4   9       33.03       27.20      7.41 o 
  -9   4   9      115.41      136.69      6.24 o 
  -8   4   9       13.03       12.48      7.51 o 
  -7   4   9      294.26      326.52      5.17 o 
  -6   4   9      320.67      341.44      5.46 o 
  -5   4   9     1329.46     1261.15     24.47 o 
  -4   4   9       20.26       22.33      3.41 o 
  -3   4   9     1357.17     1301.22     18.62 o 
  -2   4   9       66.22       55.77      3.02 o 
  -1   4   9      843.84      849.61     15.50 o 
   0   4   9       55.19       53.43      4.09 o 
   1   4   9       43.51       57.23      4.87 o 
   2   4   9       77.04      104.52     12.97 o 
   3   4   9      592.42      520.35     39.19 o 
   4   4   9      388.74      282.06     39.39 o 
   5   4   9      642.06      638.33      5.07 o 
   6   4   9       21.27       34.71      7.02 o 
   7   4   9      214.12      203.58      4.00 o 
 -12   5   9      211.66      223.86      4.87 o 
 -11   5   9       67.87       71.17      9.75 o 
 -10   5   9      169.23      181.93      5.26 o 
  -9   5   9       23.24       25.64      3.61 o 
  -8   5   9      383.54      386.68     10.24 o 
  -7   5   9       40.89       43.29      5.46 o 
  -6   5   9      241.68      250.57      7.02 o 
  -5   5   9       92.00       94.09      5.26 o 
  -4   5   9      313.09      330.72      7.60 o 
  -3   5   9      280.24      269.97     10.04 o 
  -2   5   9      693.20      656.07     10.04 o 
  -1   5   9      160.19      139.81      3.70 o 
   0   5   9       90.84       93.50      4.58 o 
   1   5   9       10.73       13.65      4.48 o 
   2   5   9      587.45      572.51     17.16 o 
   3   5   9       43.14       38.02      5.56 o 
   4   5   9      375.38      370.69     39.39 o 
   5   5   9      170.83      176.18      8.29 o 
   6   5   9      157.16      173.84      6.24 o 
   7   5   9       96.67       96.04      7.51 o 
 -12   6   9        1.74        0.29      9.75 o 
 -11   6   9       13.28       12.48      7.02 o 
 -10   6   9      197.18      215.67      7.02 o 
  -9   6   9       53.38       53.92     10.72 o 
  -8   6   9      197.80      212.74     11.41 o 
  -7   6   9       80.82       86.68      5.26 o 
  -6   6   9      403.42      403.45      2.92 o 
  -5   6   9        1.57        0.68      2.24 o 
  -4   6   9       55.89       55.38      4.97 o 
  -3   6   9      114.35       87.65      4.19 o 
  -2   6   9        1.83        3.51      1.85 o 
  -1   6   9       61.90       53.82      5.75 o 
   0   6   9      528.35      522.98      6.04 o 
   1   6   9       14.05       16.87      4.09 o 
   2   6   9      340.15      337.44     10.82 o 
   3   6   9       36.80       41.05      2.92 o 
   4   6   9      319.88      258.08     32.86 o 
   5   6   9       16.32       19.01      4.68 o 
   6   6   9       50.67       62.20      5.95 o 
 -11   7   9        2.18        5.75      5.36 o 
 -10   7   9       42.38       45.82      6.43 o 
  -9   7   9       23.37       26.62      5.95 o 
  -8   7   9      167.41      178.52      8.58 o 
  -7   7   9      135.66      147.81      6.04 o 
  -6   7   9      217.09      234.29      2.92 o 
  -5   7   9      476.58      510.12     10.92 o 
  -4   7   9       12.43       10.82      4.58 o 
  -3   7   9        1.02        0.29      4.29 o 
  -2   7   9       63.65       70.30      5.46 o 
  -1   7   9       13.97       12.58      4.19 o 
   0   7   9       64.54       70.10      4.19 o 
   1   7   9      127.11      135.13      3.22 o 
   2   7   9      236.92      239.65      7.70 o 
   3   7   9      171.21      172.09     10.33 o 
   4   7   9      180.75      172.67     23.20 o 
   5   7   9      226.64      282.06      5.17 o 
 -10   8   9        9.63       -2.83      7.80 o 
  -9   8   9       98.40      110.27     10.63 o 
  -8   8   9       53.58       53.43      4.78 o 
  -7   8   9      520.69      562.18     12.28 o 
  -6   8   9       44.12       43.48      3.51 o 
  -5   8   9      226.49      230.88      9.94 o 
  -4   8   9        0.53       -2.73      4.78 o 
  -3   8   9      352.89      346.90      4.00 o 
  -2   8   9       12.81       17.35      5.56 o 
  -1   8   9       13.36       16.67      3.41 o 
   0   8   9       15.16       14.23      3.12 o 
   1   8   9      251.70      259.06     10.33 o 
   2   8   9        0.70        3.41      3.61 o 
   3   8   9      485.09      450.35      5.17 o 
   4   8   9       15.40       16.87      9.65 o 
  -8   9   9       59.78       53.04      6.04 o 
  -7   9   9       55.74       56.74      9.65 o 
  -6   9   9      263.06      242.09     25.06 o 
  -5   9   9      427.08      419.05     16.96 o 
  -4   9   9       33.51       25.25      3.51 o 
  -3   9   9       65.26       57.72      3.90 o 
  -2   9   9      171.19      174.13      8.58 o 
  -1   9   9       47.14       46.70      3.70 o 
   0   9   9       56.51       57.33      3.02 o 
   1   9   9      215.50      225.22      5.65 o 
   2   9   9       74.79       79.66      5.95 o 
   3   9   9      148.27      144.49     10.43 o 
  -6  10   9       97.82       96.33      3.12 o 
  -5  10   9       30.14       38.02      6.43 o 
  -4  10   9      152.98      150.05     12.28 o 
  -3  10   9        2.35       -2.53      2.83 o 
  -2  10   9      196.59      196.66      3.51 o 
  -1  10   9       31.17       25.54      9.85 o 
   0  10   9       88.56       92.53      5.07 o 
 -12   0  10     1062.36      982.40      5.65 o 
 -10   0  10      213.33      218.69      3.22 o 
  -8   0  10     1620.27     1624.24     22.72 o 
  -6   0  10     1616.07     1633.50     28.96 o 
  -4   0  10      688.52      703.65     18.72 o 
  -2   0  10     2555.70     2629.35     86.19 o 
   0   0  10     2456.81     2556.13     10.43 o 
   2   0  10     1654.41     1741.82      9.07 o 
   4   0  10      428.87      415.35      6.53 o 
 -13   1  10       11.72       14.72      4.19 o 
 -12   1  10       17.51       11.50      5.75 o 
 -11   1  10      210.19      198.70     18.91 o 
 -10   1  10      288.35      278.07      6.04 o 
  -9   1  10      475.94      485.45      5.46 o 
  -8   1  10      267.58      268.22      7.02 o 
  -7   1  10      783.84      767.51      9.65 o 
  -6   1  10      326.38      340.95      5.95 o 
  -5   1  10      924.18      934.63     17.55 o 
  -4   1  10       83.99       77.02      4.58 o 
  -3   1  10      365.31      343.68     13.75 o 
  -2   1  10        5.21        4.87      2.73 o 
  -1   1  10      661.56      649.64      5.56 o 
   0   1  10      442.42      468.87     13.55 o 
   1   1  10      694.85      688.64      6.53 o 
   2   1  10      511.53      525.32      6.53 o 
   3   1  10      553.00      599.91      6.63 o 
   4   1  10      243.48      232.83      3.70 o 
   5   1  10      303.80      295.23      5.36 o 
   6   1  10       87.97       93.31      3.80 o 
   7   1  10       75.61       76.83      6.63 o 
 -13   2  10      120.78      112.81     12.67 o 
 -12   2  10       12.79       15.70      5.56 o 
 -11   2  10      190.60      192.07      5.65 o 
 -10   2  10      213.42      204.07     10.82 o 
  -9   2  10      217.45      224.35      3.80 o 
  -8   2  10      166.33      156.49      5.36 o 
  -7   2  10      718.83      701.80     12.67 o 
  -6   2  10        0.19        3.90      5.56 o 
  -5   2  10      915.60      879.44     11.89 o 
  -4   2  10      435.35      408.91      9.07 o 
  -3   2  10      241.84      239.07      5.85 o 
  -2   2  10      113.25      109.39      3.90 o 
  -1   2  10     1101.41     1149.61     21.06 o 
   0   2  10      428.80      461.66      6.24 o 
   1   2  10      106.88      101.69      4.09 o 
   2   2  10       81.85       80.83      4.87 o 
   3   2  10      526.51      524.54      5.85 o 
   4   2  10        0.37        0.00      5.95 o 
   5   2  10      299.34      301.08     11.89 o 
   6   2  10       93.08      128.21      4.48 o 
   7   2  10      105.50       88.33      5.85 o 
 -13   3  10       90.81       89.21      7.12 o 
 -12   3  10      276.91      287.13      8.58 o 
 -11   3  10      304.05      279.43     10.24 o 
 -10   3  10       61.28       55.77     19.50 o 
  -9   3  10        1.36       -0.19      6.82 o 
  -8   3  10        3.08        1.56      4.39 o 
  -7   3  10      211.37      221.42      4.87 o 
  -6   3  10       20.17       20.08      4.48 o 
  -5   3  10      370.03      368.94      2.63 o 
  -4   3  10     1095.66     1068.69     11.80 o 
  -3   3  10      747.63      708.04     16.87 o 
  -2   3  10      267.35      265.88     15.70 o 
  -1   3  10       29.34       32.47      3.02 o 
   0   3  10       14.73       14.33      5.07 o 
   1   3  10        5.41        2.34      5.46 o 
   2   3  10        3.12        5.56      4.87 o 
   3   3  10      221.42      205.53      4.87 o 
   4   3  10      143.45      146.93      4.58 o 
   5   3  10      286.46      305.56      3.80 o 
   6   3  10      403.85      429.39      7.70 o 
 -12   4  10      281.34      300.49      4.97 o 
 -11   4  10       58.36       52.36      4.78 o 
 -10   4  10       45.00       53.43      4.29 o 
  -9   4  10      181.53      175.99      7.12 o 
  -8   4  10      268.25      272.41      4.09 o 
  -7   4  10      135.04      138.94      4.68 o 
  -6   4  10      103.79      103.25      5.75 o 
  -5   4  10      184.08      160.78      7.31 o 
  -4   4  10      177.08      186.22      3.51 o 
  -3   4  10       30.99       35.59      3.80 o 
  -2   4  10      616.98      593.09      8.19 o 
  -1   4  10        0.72        0.88      2.53 o 
   0   4  10       15.24       20.18      2.92 o 
   1   4  10       94.71       73.71      9.65 o 
   2   4  10      305.33      292.11     24.96 o 
   3   4  10       38.87       37.83      3.90 o 
   4   4  10       70.67       76.44      3.70 o 
   5   4  10       46.61       64.06      4.97 o 
   6   4  10      141.00      142.64      4.78 o 
 -12   5  10       93.40      105.20      6.43 o 
 -11   5  10       27.04       35.68      8.48 o 
 -10   5  10      135.03      145.57      4.97 o 
  -9   5  10       67.47       74.49     11.99 o 
  -8   5  10      149.27      169.16      5.07 o 
  -7   5  10      113.81      124.02      6.63 o 
  -6   5  10      145.89      144.30      6.43 o 
  -5   5  10       22.78       27.40      4.48 o 
  -4   5  10      196.36      208.06      6.14 o 
  -3   5  10        7.64        9.07      2.44 o 
  -2   5  10      394.82      412.13     17.06 o 
  -1   5  10      222.07      234.58      9.65 o 
   0   5  10      167.72      172.38      6.92 o 
   1   5  10       26.81       30.81      5.17 o 
   2   5  10       95.98       84.82     12.87 o 
   3   5  10      273.53      273.87      5.75 o 
   4   5  10      167.73      180.28      5.65 o 
   5   5  10       31.38       26.03      6.82 o 
 -11   6  10       62.63       67.96      5.36 o 
 -10   6  10       45.44       54.99      4.39 o 
  -9   6  10      293.60      331.98      3.51 o 
  -8   6  10       77.21       68.35      6.63 o 
  -7   6  10      658.72      653.34     10.14 o 
  -6   6  10        1.97        2.24      4.48 o 
  -5   6  10      527.29      534.20      8.97 o 
  -4   6  10       10.82       14.92      4.78 o 
  -3   6  10       85.64      108.13      4.58 o 
  -2   6  10        5.40        2.73      4.19 o 
  -1   6  10      155.03      161.85     10.24 o 
   0   6  10       20.51       19.50      6.82 o 
   1   6  10      987.79     1036.03      6.82 o 
   2   6  10      178.06      149.27     14.43 o 
   3   6  10      495.48      498.61      8.77 o 
   4   6  10        0.37        5.75      3.80 o 
   5   6  10      148.25      154.24      6.63 o 
 -10   7  10      115.40      108.03     10.63 o 
  -9   7  10       25.58       33.54      4.97 o 
  -8   7  10      193.22      198.22     11.31 o 
  -7   7  10      343.96      377.81     10.82 o 
  -6   7  10      376.65      370.98      5.07 o 
  -5   7  10       31.38       23.59      4.58 o 
  -4   7  10      278.33      287.23      4.29 o 
  -3   7  10       89.36       92.92      4.68 o 
  -2   7  10       77.63       77.32      4.29 o 
  -1   7  10       32.64       43.19      3.80 o 
   0   7  10      401.26      400.33      6.73 o 
   1   7  10       88.57       80.92      9.46 o 
   2   7  10      496.92      509.53     11.80 o 
   3   7  10      375.15      399.55      7.80 o 
   4   7  10       98.21      104.91      6.63 o 
  -9   8  10       12.75       17.16      5.85 o 
  -8   8  10      149.66      148.20      7.80 o 
  -7   8  10       90.98       97.69      4.09 o 
  -6   8  10      126.10      140.30     10.24 o 
  -5   8  10       23.14       15.40      3.31 o 
  -4   8  10       84.32       82.29      3.70 o 
  -3   8  10       42.30       45.73      3.31 o 
  -2   8  10      156.89      160.19      3.61 o 
  -1   8  10       22.74       19.11      4.09 o 
   0   8  10      319.76      335.40     13.94 o 
   1   8  10        9.28       12.67      7.21 o 
   2   8  10      150.52      135.52     12.09 o 
  -7   9  10      541.34      563.15     14.23 o 
  -6   9  10        1.90        3.02      6.53 o 
  -5   9  10       51.14       51.48      6.24 o 
  -4   9  10        1.39       -2.05      4.19 o 
  -3   9  10       50.27       58.99      6.14 o 
  -2   9  10        0.44        3.12      6.63 o 
  -1   9  10       28.55       26.52      7.12 o 
   0   9  10      114.24      117.78      5.36 o 
   1   9  10       98.98       90.67      4.48 o 
 -11   0  11       80.07       67.47      4.87 o 
  -9   0  11      358.75      366.21      2.83 o 
  -7   0  11     1245.25     1238.04     25.64 o 
  -5   0  11       74.22       66.69      5.26 o 
  -3   0  11      117.26       95.84     11.89 o 
  -1   0  11        2.63        4.58      5.17 o 
   1   0  11      497.15      498.42      6.53 o 
   3   0  11      415.07      418.76      6.82 o 
   5   0  11        4.13        0.00      6.63 o 
 -13   1  11      157.99      134.45     15.31 o 
 -12   1  11      236.64      206.60     14.43 o 
 -11   1  11        1.80       -5.56      8.19 o 
 -10   1  11      252.50      239.65      7.51 o 
  -9   1  11      162.46      154.83      6.14 o 
  -8   1  11      182.64      178.81      6.63 o 
  -7   1  11      658.69      642.42     12.97 o 
  -6   1  11      432.31      425.58     10.33 o 
  -5   1  11      402.18      388.73     12.38 o 
  -4   1  11       15.90       16.18      2.83 o 
  -3   1  11        7.07        7.51      1.95 o 
  -2   1  11      715.59      757.96     26.62 o 
  -1   1  11        3.15       -3.12      3.12 o 
   0   1  11      716.71      766.25     10.33 o 
   1   1  11      215.92      227.47      7.70 o 
   2   1  11      278.73      280.31      7.31 o 
   3   1  11      576.45      579.05      8.48 o 
   4   1  11      249.18      277.48      4.19 o 
   5   1  11       51.79       57.91      8.48 o 
   6   1  11       13.57       15.70      6.92 o 
 -12   2  11      193.13      197.92      4.68 o 
 -11   2  11        5.29       -3.61      5.46 o 
 -10   2  11      480.20      469.85     20.47 o 
  -9   2  11        2.92       -2.53      4.58 o 
  -8   2  11      371.98      362.70      7.80 o 
  -7   2  11       93.37       89.11      4.39 o 
  -6   2  11      381.67      387.66     14.82 o 
  -5   2  11        4.50        5.26      4.00 o 
  -4   2  11        8.95        5.85      4.39 o 
  -3   2  11       99.60       94.96      4.58 o 
  -2   2  11      963.94      924.10     39.39 o 
  -1   2  11      293.37      306.34      8.09 o 
   0   2  11      995.86     1036.51      7.41 o 
   1   2  11       99.59      107.15      4.97 o 
   2   2  11      328.17      321.75      6.24 o 
   3   2  11       57.57       66.79      3.61 o 
   4   2  11      292.97      289.77     10.14 o 
   5   2  11        6.08       21.64      6.53 o 
 -12   3  11       53.67       59.57     13.84 o 
 -11   3  11      438.72      448.98     11.99 o 
 -10   3  11      168.08      176.96     11.11 o 
  -9   3  11       73.20       75.85      4.09 o 
  -8   3  11      173.67      183.20      9.85 o 
  -7   3  11       87.41       85.51      2.53 o 
  -6   3  11      139.47      136.89      3.90 o 
  -5   3  11       43.61       44.65      4.00 o 
  -4   3  11      351.56      324.48     14.62 o 
  -3   3  11     1859.37     1896.65     66.01 o 
  -2   3  11      216.97      196.07      9.85 o 
  -1   3  11      481.42      471.51     26.13 o 
   0   3  11      349.54      310.05     28.66 o 
   1   3  11      120.55      146.25      7.60 o 
   2   3  11      521.41      536.54     11.21 o 
   3   3  11       75.95       68.35     10.63 o 
   4   3  11      311.53      309.46      5.65 o 
   5   3  11      132.04      110.95     11.31 o 
 -12   4  11        3.12       -1.07      8.68 o 
 -11   4  11      215.64      226.49      7.02 o 
 -10   4  11       24.61       21.64      5.56 o 
  -9   4  11      646.21      630.82     17.84 o 
  -8   4  11       10.89       10.92      6.43 o 
  -7   4  11      325.61      328.28      7.99 o 
  -6   4  11       32.38       36.07      4.09 o 
  -5   4  11       56.39       72.25      5.65 o 
  -4   4  11      166.47      158.63      3.80 o 
  -3   4  11     1370.42     1396.19     69.13 o 
  -2   4  11        8.60        5.65      2.05 o 
  -1   4  11      604.55      567.83     25.15 o 
   0   4  11       35.38       34.81      6.43 o 
   1   4  11      520.62      554.28     12.58 o 
   2   4  11       14.48        8.97     10.24 o 
   3   4  11      196.44      193.44      9.94 o 
   4   4  11        2.11        4.39      5.56 o 
   5   4  11       94.56       76.83      6.34 o 
 -11   5  11        7.35       12.58      9.46 o 
 -10   5  11        2.28        6.73      4.48 o 
  -9   5  11      290.35      295.71      8.48 o 
  -8   5  11      127.72      132.31      4.58 o 
  -7   5  11       95.44      101.20      6.92 o 
  -6   5  11      558.72      579.24     22.13 o 
  -5   5  11      132.43      137.38      4.39 o 
  -4   5  11       78.38       85.31      3.12 o 
  -3   5  11        0.89        5.17      3.31 o 
  -2   5  11      196.14      183.20      9.16 o 
  -1   5  11        7.98        8.97      3.51 o 
   0   5  11       42.35       40.46      4.39 o 
   1   5  11      394.17      400.04      3.70 o 
   2   5  11      104.71       96.82     13.16 o 
   3   5  11       10.72       23.11     10.14 o 
   4   5  11      310.32      314.14     11.70 o 
 -10   6  11       65.18       72.64      4.48 o 
  -9   6  11        0.19       -0.49      4.29 o 
  -8   6  11       75.37       67.57      4.58 o 
  -7   6  11       12.03       14.43      5.85 o 
  -6   6  11      168.42      166.14      3.70 o 
  -5   6  11        2.84        0.19      7.51 o 
  -4   6  11      107.89      110.76      5.26 o 
  -3   6  11       34.29       29.44      4.78 o 
  -2   6  11       11.47       12.97      4.29 o 
  -1   6  11       28.15       30.52      6.53 o 
   0   6  11      108.94       99.55     10.43 o 
   1   6  11       77.40       71.27      8.19 o 
   2   6  11       79.10       92.53      5.85 o 
   3   6  11        0.36       -4.00      7.31 o 
  -9   7  11      212.00      203.77     13.36 o 
  -8   7  11       62.51       60.84      4.00 o 
  -7   7  11       20.14       23.11      4.09 o 
  -6   7  11        7.36        5.17      5.17 o 
  -5   7  11       35.97       38.90      6.04 o 
  -4   7  11       33.28       37.15      6.34 o 
  -3   7  11       16.37       22.13      3.02 o 
  -2   7  11       86.97       88.63      5.56 o 
  -1   7  11        4.36        6.82      4.68 o 
   0   7  11        6.34        7.02      3.41 o 
   1   7  11      268.52      274.36     12.48 o 
   2   7  11       32.90       50.41      6.82 o 
  -8   8  11       67.09       72.83      5.85 o 
  -7   8  11      553.10      597.47     25.84 o 
  -6   8  11        0.14       -2.34      8.09 o 
  -5   8  11       71.87       66.40      4.78 o 
  -4   8  11        0.74       -2.34      5.85 o 
  -3   8  11       18.13       19.40      3.51 o 
  -2   8  11        0.06        3.61      5.26 o 
  -1   8  11      248.35      210.31      5.65 o 
   0   8  11       15.51       12.48      3.70 o 
   1   8  11      234.19      140.79     46.02 o 
  -5   9  11      138.27      119.14     17.16 o 
  -4   9  11       57.98       47.48      6.14 o 
  -3   9  11       81.72       82.78      6.04 o 
  -2   9  11      170.61      175.89     11.11 o 
 -12   0  12      111.36      121.68      6.82 o 
 -10   0  12      284.75      271.44      8.29 o 
  -8   0  12      545.77      523.08     25.35 o 
  -6   0  12     1118.00     1080.29     44.75 o 
  -4   0  12      254.28      211.77     31.88 o 
  -2   0  12      653.74      705.50      6.63 o 
   4   0  12      753.11      865.60      8.77 o 
 -12   1  12      281.71      273.48     10.43 o 
 -11   1  12       27.06       26.32      3.80 o 
 -10   1  12       68.28       73.71      3.70 o 
  -9   1  12      221.14      216.16      9.65 o 
  -8   1  12      322.81      319.80     76.83 o 
  -7   1  12      212.23      209.43     11.80 o 
  -6   1  12      470.97      452.59     24.18 o 
  -5   1  12      359.91      368.55     37.05 o 
  -4   1  12        2.47        2.44      6.04 o 
  -3   1  12        6.35        4.78      3.22 o 
  -2   1  12      535.04      565.59     10.43 o 
  -1   1  12      191.85      211.77      7.90 o 
   0   1  12      364.48      367.38      6.82 o 
   1   1  12      548.67      549.70      9.36 o 
   2   1  12      571.79      610.25      7.90 o 
   3   1  12      180.66      173.35      7.90 o 
   4   1  12       47.88       43.48      7.41 o 
 -12   2  12        0.04       -5.56      5.56 o 
 -11   2  12      318.15      328.96     10.33 o 
 -10   2  12        0.04       -0.78      2.14 o 
  -9   2  12      326.11      324.18      6.53 o 
  -8   2  12        0.09        1.46      3.02 o 
  -7   2  12        4.91        0.78      3.12 o 
  -6   2  12      105.30      113.88      8.97 o 
  -5   2  12       35.15       35.10      3.12 o 
  -4   2  12      539.84      500.85     45.82 o 
  -3   2  12      280.33      269.49     20.28 o 
  -2   2  12      160.31      134.26     24.57 o 
  -1   2  12      409.07      440.89      7.80 o 
   0   2  12        7.73        5.75      6.04 o 
   1   2  12      168.46      168.38      3.31 o 
   2   2  12        0.61       16.28      6.43 o 
   3   2  12       10.51       28.18      6.63 o 
   4   2  12       19.13       17.55      3.90 o 
 -11   3  12      154.73      146.05      5.65 o 
 -10   3  12      230.89      219.96     12.58 o 
  -9   3  12      157.83      149.08      5.95 o 
  -8   3  12      142.94      147.22      8.58 o 
  -7   3  12       17.35        8.87      5.36 o 
  -6   3  12        4.96        4.19      2.92 o 
  -5   3  12      156.82      131.14      7.60 o 
  -4   3  12        8.93        7.21      2.34 o 
  -3   3  12       35.88       35.68      3.61 o 
  -2   3  12      519.72      462.73     95.65 o 
  -1   3  12      169.17      170.33      6.04 o 
   0   3  12      186.11      177.06      5.85 o 
   1   3  12       83.14       76.93      6.34 o 
   2   3  12       74.80       69.81      6.73 o 
   3   3  12        0.62       -1.66      5.95 o 
   4   3  12        2.11       15.11      6.92 o 
 -11   4  12        0.40        1.56      5.46 o 
 -10   4  12      178.63      177.35      3.51 o 
  -9   4  12        0.66        3.02      3.12 o 
  -8   4  12      251.17      244.43      4.87 o 
  -7   4  12        3.23        1.66      3.31 o 
  -6   4  12       20.57       23.30      7.02 o 
  -5   4  12        0.86        0.39      4.09 o 
  -4   4  12      475.50      503.10     39.58 o 
  -3   4  12      291.36      271.05     16.18 o 
  -2   4  12      404.46      350.51     33.83 o 
  -1   4  12       29.03       27.20      4.39 o 
   0   4  12      194.26      191.68      4.87 o 
   1   4  12       34.06       39.39      3.80 o 
   3   4  12        0.15        2.14      5.26 o 
 -10   5  12      158.62      156.97      3.31 o 
  -9   5  12       32.01       21.84      7.90 o 
  -8   5  12       42.09       37.15      4.58 o 
  -7   5  12      136.53      129.38      8.19 o 
  -6   5  12       89.33       89.80      7.90 o 
  -5   5  12      538.04      564.13     29.25 o 
  -4   5  12      160.59      159.61     12.67 o 
  -3   5  12      100.70       96.33      5.85 o 
  -2   5  12      151.05      135.23     12.19 o 
  -1   5  12       49.20       58.79      7.60 o 
   0   5  12      442.34      454.64      6.73 o 
   1   5  12        3.43       16.57      8.19 o 
   2   5  12       83.27       73.42      7.90 o 
  -9   6  12      425.51      437.77     14.92 o 
  -8   6  12       11.69       10.92      7.21 o 
  -7   6  12      169.92      157.66     10.04 o 
  -6   6  12       37.76       40.46     11.02 o 
  -5   6  12      348.33      338.42     11.21 o 
  -4   6  12        3.63        0.97      3.80 o 
  -3   6  12      187.81      190.32     12.77 o 
  -2   6  12       64.12       55.96     10.04 o 
  -1   6  12      239.47      217.13     23.98 o 
   0   6  12        6.22       10.14      4.78 o 
   1   6  12      371.32      413.20     19.21 o 
  -8   7  12      406.92      445.86     11.50 o 
  -7   7  12       96.64      100.42      8.97 o 
  -6   7  12      112.80      109.69      3.31 o 
  -5   7  12       74.81       75.37      3.22 o 
  -4   7  12      168.79      178.62      8.68 o 
  -3   7  12        3.52        8.48      2.73 o 
  -2   7  12        5.58        4.58      5.56 o 
  -1   7  12      225.15      196.17     18.23 o 
   0   7  12      192.26      185.05      7.12 o 
  -5   8  12        0.12        1.07      4.39 o 
  -4   8  12       17.07       15.89      5.26 o 
  -3   8  12       17.04       17.74      4.78 o 
 -11   0  13       59.36       54.01      3.51 o 
  -9   0  13       43.22       47.48      9.07 o 
  -7   0  13      648.29      632.09     24.18 o 
  -5   0  13      457.28      443.33     80.53 o 
  -3   0  13      386.12      425.10      6.53 o 
 -11   1  13       82.66       78.88      7.99 o 
 -10   1  13       95.57       84.63      3.31 o 
  -9   1  13       22.42       22.42      5.65 o 
  -8   1  13      186.77      187.10     17.74 o 
  -7   1  13       10.79        9.26      5.07 o 
  -6   1  13       92.17       95.84     16.18 o 
  -5   1  13      214.36      202.51     24.67 o 
  -4   1  13       60.02       38.22     13.36 o 
  -3   1  13      236.75      252.04     13.84 o 
  -2   1  13      242.19      258.18      4.29 o 
  -1   1  13      246.02      251.94      6.73 o 
   0   1  13      187.11      190.22      4.58 o 
   1   1  13       45.31       42.22      4.00 o 
   2   1  13       40.03       48.16      4.48 o 
   3   1  13       13.71       25.25      8.29 o 
 -11   2  13        0.14        3.22      6.53 o 
 -10   2  13      319.95      325.06     12.09 o 
  -9   2  13        5.08        9.26      5.95 o 
  -8   2  13      170.12      160.87     13.55 o 
  -7   2  13       20.29        9.75      5.07 o 
  -6   2  13       95.91       93.31      7.90 o 
  -5   2  13        3.56        2.92      3.70 o 
  -4   2  13      302.89      257.40     49.43 o 
  -3   2  13      109.78      114.07      7.31 o 
  -2   2  13      599.37      621.95     16.96 o 
   0   2  13      499.18      496.47     18.04 o 
   1   2  13        9.03       23.30      5.36 o 
   2   2  13      154.96      153.07      5.36 o 
 -10   3  13      115.43      109.49     16.28 o 
  -9   3  13      189.73      172.09      6.63 o 
  -8   3  13      138.11      126.07      8.19 o 
  -7   3  13       59.50       66.40      5.75 o 
  -6   3  13       15.95       11.70      6.73 o 
  -5   3  13       68.90       66.10      4.09 o 
  -4   3  13      550.96      506.12     47.87 o 
  -3   3  13      198.96      212.35     10.63 o 
  -2   3  13      277.71      299.91      6.43 o 
  -1   3  13      147.68      141.86      6.24 o 
   0   3  13      201.32      200.65      6.82 o 
   1   3  13      168.13      171.99      6.14 o 
   2   3  13       49.33       34.42      7.02 o 
 -10   4  13        5.72       10.14      3.90 o 
  -9   4  13       47.23       49.72      6.14 o 
  -8   4  13       51.91       57.52      7.41 o 
  -7   4  13       11.80        6.63      3.70 o 
  -6   4  13      282.49      244.04     28.08 o 
  -5   4  13      188.13      179.50     16.28 o 
  -4   4  13       30.35       16.28      7.31 o 
  -3   4  13      152.26      167.21      9.94 o 
  -2   4  13      146.52      131.72      7.12 o 
  -1   4  13      490.00      505.73      8.68 o 
   0   4  13       10.17       21.64      7.60 o 
   1   4  13        2.00        3.51      6.73 o 
  -9   5  13        5.43        0.58      6.63 o 
  -8   5  13       42.22       40.95      3.70 o 
  -7   5  13        0.63        0.49      6.04 o 
  -6   5  13       55.63       50.70      4.39 o 
  -5   5  13        6.45        2.92      2.24 o 
  -4   5  13      241.74      222.49     18.23 o 
  -3   5  13       97.80       77.51     15.21 o 
  -2   5  13      194.26      196.46      9.75 o 
  -1   5  13       94.06       86.38      8.68 o 
   0   5  13      278.64      293.08     15.89 o 
  -7   6  13        4.43        3.02      6.04 o 
  -6   6  13      242.02      228.54     11.89 o 
  -5   6  13      180.38      168.77     12.58 o 
  -4   6  13      310.73      304.20     21.64 o 
  -3   6  13        4.54        8.19      2.44 o 
  -2   6  13      111.18      123.73      6.04 o 
  -1   6  13        0.37        2.14      4.68 o 
 -10   0  14        4.64       -0.10      2.44 o 
  -8   0  14      114.33      105.79      7.31 o 
  -6   0  14      164.99      144.79     33.64 o 
  -4   0  14      610.71      649.64      7.51 o 
   0   0  14        2.54        6.24      6.92 o 
  -9   1  14        0.77       -2.34      5.85 o 
  -8   1  14        0.54        1.07      3.51 o 
  -7   1  14      256.31      197.53     47.48 o 
  -6   1  14      155.62      136.99     16.87 o 
  -5   1  14      121.33      104.03     24.37 o 
  -4   1  14      274.15      301.08      6.92 o 
  -3   1  14       63.73       58.99      3.61 o 
  -2   1  14       52.05       53.04      6.43 o 
  -1   1  14       71.39       72.25      3.70 o 
   0   1  14       10.72       17.74      6.92 o 
   1   1  14       12.23        9.94      4.00 o 
  -9   2  14      217.10      202.60      9.26 o 
  -8   2  14        2.67        2.14      4.48 o 
  -7   2  14      226.28      210.21     30.61 o 
  -6   2  14        9.54       11.60      4.29 o 
  -5   2  14      215.64      232.54      6.14 o 
  -4   2  14       32.03       38.12      3.80 o 
  -3   2  14      191.79      198.41      5.17 o 
  -2   2  14        2.64       15.01      6.43 o 
  -1   2  14       11.97        6.73      9.46 o 
   0   2  14       16.35       18.43      6.92 o 
  -9   3  14       49.18       42.22      9.46 o 
  -8   3  14      121.48      110.37     10.24 o 
  -7   3  14       14.59        9.94      3.51 o 
  -6   3  14        6.44        2.53      1.95 o 
  -5   3  14      273.64      261.88     35.68 o 
  -4   3  14      229.36      231.07     12.58 o 
  -3   3  14      249.47      243.85      7.21 o 
  -2   3  14      387.63      426.56     11.50 o 
  -1   3  14        2.83        6.92      6.82 o 
   0   3  14      234.48      265.98      5.75 o 
  -8   4  14       25.61       25.84      5.85 o 
  -7   4  14        1.01        4.19      4.29 o 
  -6   4  14      236.03      210.11     33.73 o 
  -5   4  14       41.01       26.91      2.53 o 
  -3   4  14       27.37       15.11      7.12 o 
  -2   4  14      781.08      833.81     44.26 o 
  -1   4  14        0.28       -3.80      3.80 o 
  -6   5  14      380.65      370.69     34.71 o 
  -5   5  14      100.56       89.60     11.60 o 
  -4   5  14       16.73       15.70      3.61 o 
  -3   5  14      270.83      293.57     11.02 o 
  -7   0  15      271.60      295.71      5.95 o 
  -5   0  15      212.41      247.84      6.73 o 
  -3   0  15       24.05       23.59      6.92 o 
  -7   1  15       51.76       40.07     11.41 o 
  -6   1  15      245.12      250.09      7.70 o 
  -5   1  15      119.50      122.17      6.63 o 
  -4   1  15      181.51      198.22      6.73 o 
  -3   1  15        0.60       -4.00      6.82 o 
  -6   2  15      185.39      210.11      4.00 o 
  -5   2  15       58.21       71.37      3.61 o 
  -4   2  15      373.24      390.78      7.41 o 
                                                 
